# Supplementary material for: Quantitative Analysis of Differential Proteome Expression in Epithelial-to-Mesenchymal Transition of Bladder Epithelial Cells Using SILAC Method
Source: Molecules. 2016 Jan 15;21(1):84. doi: 10.3390/molecules21010084 (PMC6273313; doi:10.3390/molecules21010084)
Supplement: Supplementary file 1 [file molecules-21-00084-s001.zip]

Archive with 3 entries (2 files):
- molecules-108273/
- molecules-108273/molecules-108273-supplementary-data I.pdf
- molecules-108273/molecules-108273-supplementary-data II.xlsx
