# Supplementary material for: Quantitative Analysis of Differential Proteome Expression in Epithelial-to-Mesenchymal Transition of Bladder Epithelial Cells Using SILAC Method
Source: Molecules. 2016 Jan 15;21(1):84. doi: 10.3390/molecules21010084 (PMC6273313; doi:10.3390/molecules21010084)
Supplement: Supplementary file 1 [file molecules-21-00084-s001.zip › molecules-108273/molecules-108273-supplementary-data II.xlsx]

## Sheet: All Data
The SILAC data of TGF-β-induced EMT in bladder cells
			TGF-β-induced EMT in HCV29									TGF-β-induced EMT in KK47
Swiss-prot	Protein names	Gene names	Ratio H/L normalized 1	log2 ratio H/L 1	Ratio H/L normalized 2	log2 ratio H/L 2	H/L average	STDEV log 2	CV	average log2	z-scores	Ratio H/L normalized	log2 ratio H/L	Ratio H/L normalized 2	log2 ratio H/L 2	H/L average	STDEV log 2	CV	average log2	z-scores
1433B_HUMAN	14-3-3 protein beta/alpha;14-3-3 protein beta/alpha, N-terminally processed	YWHAB	0.91455	-0.128866	0.99886	-0.00164561	0.956705	0.0899584	-1.37855	-0.0652558	0.0622442	1.0648	0.0905825	1.0291	0.0413832	1.04695	0.0252437	0.0241117	0.0659828	0.34181
1433E_HUMAN	14-3-3 protein epsilon	YWHAE	1.8579	0.893673	1.7074	0.771801	1.78265	0.0861764	0.103486	0.832737	0.754255	0.99238	-0.0110354	0.99575	-0.00614452	0.994065	0.00238295	0.00239718	-0.00858998	-0.0148127
1433F_HUMAN	14-3-3 protein eta	YWHAH	1.2524	0.324695	1.2147	0.2806	1.23355	0.0311801	0.103025	0.302648	0.345758	0.96449	-0.0521618	1.0406	0.0574156	1.00255	0.0538179	0.0536813	0.0026269	0.0388288
1433G_HUMAN	14-3-3 protein gamma;14-3-3 protein gamma, N-terminally processed	YWHAG	0.57753	-0.792032	0.63003	-0.666508	0.60378	0.0887593	-0.12171	-0.72927	-0.449458	0.98453	-0.0224929	0.96351	-0.0536285	0.97402	0.0148634	0.0152598	-0.0380607	-0.155748
1433S_HUMAN	14-3-3 protein sigma	SFN	7.0777	2.82328	11.475	3.52042	9.27635	0.492954	0.155415	3.17185	2.55682	0.99456	-0.00786969	0.94806	-0.0769497	0.97131	0.0328805	0.0338517	-0.0424097	-0.176546
1433T_HUMAN	14-3-3 protein theta	YWHAQ	0.9487	-0.0759761	0.74678	-0.421245	0.84774	0.244142	-0.982025	-0.24861	-0.0790525	1.0119	0.0170667	1.011	0.015783	1.01145	0.000636396	0.000629192	0.0164249	0.104813
1433Z_HUMAN	14-3-3 protein zeta/delta	YWHAZ	1.1265	0.171847	1.0564	0.0791562	1.09145	0.0655425	0.522244	0.125502	0.209246	1.0582	0.0816123	1.0097	0.0139267	1.03395	0.0342947	0.0331686	0.0477695	0.25471
1A36_HUMAN	HLA class I histocompatibility antigen, A-36 alpha chain;HLA class I histocompatibility antigen, A-1 alpha chain	HLA-A	17.074	4.09373	17.6	4.1375	17.337	0.0309531	0.0075209	4.11562	3.28411	1.1729	0.23008	1.0816	0.113167	1.12725	0.0645588	0.0572711	0.171624	0.847005
1C07_HUMAN	HLA class I histocompatibility antigen, Cw-7 alpha chain	HLA-C	0.0083154	-6.91	0.022512	-5.47316	0.0154137	1.016	-0.164093	-6.19158	-4.65882	1.1251	0.170053	0.98513	-0.021614	1.05512	0.0989737	0.0938037	0.0742196	0.3812
2A5D_HUMAN	Serine/threonine-protein phosphatase 2A 56 kDa regulatory subunit delta isoform;Serine/threonine-protein phosphatase 2A 56 kDa regulatory subunit gamma isoform	PPP2R5D;PPP2R5C	1.8088	0.855033	1.7321	0.792522	1.77045	0.0442017	0.0536573	0.823778	0.747351	0.99202	-0.0115589	1.0554	0.0777899	1.02371	0.0448164	0.0437784	0.0331155	0.184632
2ABA_HUMAN	Serine/threonine-protein phosphatase 2A 55 kDa regulatory subunit B alpha isoform;Serine/threonine-protein phosphatase 2A 55 kDa regulatory subunit B beta isoform	PPP2R2A;PPP2R2B	1.1912	0.252416	1.0958	0.131985	1.1435	0.0851577	0.443068	0.1922	0.260645	1.0302	0.0429244	1.0116	0.0166389	1.0209	0.0131522	0.0128829	0.0297817	0.168689
3BP1_HUMAN	SH3 domain-binding protein 1	SH3BP1	0.84004	-0.25147	0.79153	-0.337284	0.815785	0.0606797	-0.206129	-0.294377	-0.114321	1.079	0.109695	1.125	0.169925	1.102	0.0325269	0.0295163	0.13981	0.694866
3HIDH_HUMAN	3-hydroxyisobutyrate dehydrogenase, mitochondrial	HIBADH	0.4453	-1.16715	0.49456	-1.01578	0.46993	0.107033	-0.0980638	-1.09147	-0.728574	1.0043	0.00619029	0.83564	-0.259047	0.91997	0.119261	0.129635	-0.126428	-0.578339
4F2_HUMAN	4F2 cell-surface antigen heavy chain	SLC3A2	1.1004	0.138028	1.3605	0.444137	1.23045	0.216452	0.743609	0.291083	0.336845	0.93897	-0.090849	1.0311	0.0441843	0.985035	0.0651457	0.0661355	-0.0233324	-0.0853139
A16A1_HUMAN	Aldehyde dehydrogenase family 16 member A1	ALDH16A1	0.82459	-0.278251	0.94405	-0.0830648	0.88432	0.138018	-0.763972	-0.180658	-0.026687	0.95028	-0.0735754	0.84264	-0.247012	0.89646	0.076113	0.0849039	-0.160294	-0.74029
A4_HUMAN	Amyloid beta A4 protein;N-APP;Soluble APP-alpha;Soluble APP-beta;C99;Beta-amyloid protein 42;Beta-amyloid protein 40;C83;P3(42);P3(40);C80;Gamma-secretase C-terminal fragment 59;Gamma-secretase C-terminal fragment 57;Gamma-secretase C-terminal fragment 50;C31	APP	0.54577	-0.873635	1.8187	0.862908	1.18223	1.22792	-228.931	-0.00536371	0.108398	0.95467	-0.066926	0.98534	-0.0213065	0.970005	0.021687	0.0223576	-0.0441162	-0.184706
A6H8Z3_HUMAN	Rab3 GTPase-activating protein catalytic subunit	RAB3GAP1	0.70289	-0.508629	0.68898	-0.537466	0.695935	0.0203907	-0.0389844	-0.523048	-0.290539	1.2433	0.314174	1.1069	0.146525	1.1751	0.0964494	0.0820776	0.23035	1.12785
A6NHK2_HUMAN	Small nuclear ribonucleoprotein E	SNRPE	1.3559	0.439251	1.2834	0.359971	1.31965	0.0560593	0.140285	0.399611	0.42048	0.79727	-0.32686	0.93193	-0.101707	0.8646	0.095219	0.110131	-0.214283	-0.99848
A6NKB8_HUMAN	Aminopeptidase B	RNPEP	0.84392	-0.244822	0.87401	-0.194278	0.858965	0.0357397	-0.162786	-0.21955	-0.056658	1.0657	0.0918014	0.98355	-0.0239297	1.02463	0.0580888	0.0566928	0.0339358	0.188555
A6NKZ9_HUMAN	Nucleolysin TIAR	TIAL1	0.74515	-0.424397	0.70062	-0.513296	0.722885	0.0628609	-0.134076	-0.468847	-0.248771	0.91963	-0.120875	0.98285	-0.0249568	0.95124	0.0447033	0.0469948	-0.0729157	-0.322432
A6NLH6_HUMAN	Protein cornichon homolog 4	CNIH4	0.75703	-0.401578	0.762	-0.392137	0.759515	0.00667546	-0.0168208	-0.396857	-0.193294	1.0395	0.0558898	0.95801	-0.0618874	0.998755	0.0576221	0.057694	-0.00299881	0.0119255
A6NN80_HUMAN	Annexin;Annexin A6	ANXA6	0.47915	-1.06145	0.48106	-1.05571	0.480105	0.00405842	-0.00383383	-1.05858	-0.703232	1.1386	0.187261	1.0762	0.105946	1.1074	0.0441235	0.0398442	0.146604	0.727355
A8K7Q2_HUMAN	Heat shock cognate 71 kDa protein	HSPA8	0.98614	-0.0201356	1.1127	0.154065	1.04942	0.123178	1.83945	0.0669645	0.164136	1.0071	0.0102069	0.9967	-0.00476877	1.0019	0.00735391	0.00733996	0.00271909	0.0392696
A8MUB1_HUMAN	Tubulin alpha-4A chain	TUBA4A	1.0013	0.00187429	1.1416	0.191057	1.07145	0.133773	1.38674	0.0964658	0.18687	0.95558	-0.0655514	1.2042	0.268075	1.07989	0.175801	0.162795	0.101262	0.510521
A8MWK3_HUMAN	Cadherin-2	CDH2	0.11093	-3.17228	0.14104	-2.82582	0.125985	0.244981	-0.081686	-2.99905	-2.1986	1.491	0.57628	1.4876	0.572987	1.4893	0.00240416	0.00161429	0.574633	2.77428
A8MZB2_HUMAN	N-alpha-acetyltransferase 20	NAA20	1.949	0.962734	1.3958	0.481092	1.6724	0.340572	0.471763	0.721913	0.668852	0.95715	-0.0631831	1.1375	0.185867	1.04732	0.127527	0.121764	0.0613417	0.319615
AAKB1_HUMAN	5-AMP-activated protein kinase subunit beta-1	PRKAB1	2.0566	1.04026	2.1703	1.11789	2.11345	0.054895	0.0508721	1.07908	0.94409	1.0583	0.0817487	1.1526	0.204892	1.10545	0.0666802	0.0603195	0.14332	0.711654
AAPK1_HUMAN	5-AMP-activated protein kinase catalytic subunit alpha-1	PRKAA1	1.1421	0.191689	1.2954	0.373398	1.21875	0.128487	0.454753	0.282543	0.330265	1.0656	0.091666	1.0726	0.101112	1.0691	0.00494975	0.00462983	0.0963891	0.487219
AATM_HUMAN	Aspartate aminotransferase, mitochondrial;Aspartate aminotransferase	GOT2	2.3854	1.25423	2.1037	1.07293	2.24455	0.1282	0.110177	1.16358	1.00921	1.0375	0.0531113	0.95992	-0.0590139	0.99871	0.0548573	0.0549282	-0.00295129	0.0121527
ABCE1_HUMAN	ATP-binding cassette sub-family E member 1	ABCE1	2.1191	1.08345	2.1702	1.11783	2.14465	0.0243077	0.0220851	1.10064	0.960706	0.98203	-0.026161	1.0197	0.0281448	1.00087	0.0266367	0.0266137	0.000991885	0.0310098
ABCF2_HUMAN	ATP-binding cassette sub-family F member 2	ABCF2	1.6536	0.72561	2.0095	1.00684	1.83155	0.198857	0.229568	0.866223	0.78006	0.82196	-0.28286	1.0132	0.018919	0.91758	0.135227	0.147374	-0.13197	-0.604844
ABI2_HUMAN	Abl interactor 2;Abl interactor 1	ABI2;ABI1	1.0311	0.0441843	1.1017	0.139731	1.0664	0.067562	0.734707	0.0919578	0.183396	0.9626	-0.0549917	0.95254	-0.0701484	0.95757	0.00711349	0.00742869	-0.06257	-0.272956
ABR_HUMAN	Active breakpoint cluster region-related protein	ABR	3.4212	1.7745	3.0331	1.60079	3.22715	0.122831	0.0727824	1.68765	1.41307	1.1387	0.187388	1.1252	0.170181	1.13195	0.00954594	0.00843318	0.178785	0.881251
ABRAL_HUMAN	Costars family protein ABRACL	ABRACL	0.75653	-0.402531	0.75107	-0.412981	0.7538	0.00738921	-0.0181217	-0.407756	-0.201693	1.0774	0.107554	1.0434	0.0612923	1.0604	0.0240416	0.0226722	0.0844232	0.429995
ACACA_HUMAN	Acetyl-CoA carboxylase 1;Biotin carboxylase	ACACA	2.0604	1.04292	2.9111	1.54156	2.48575	0.352592	0.272852	1.29224	1.10836	1.1526	0.204892	1.0076	0.010923	1.0801	0.10253	0.0949268	0.107907	0.542302
ACADV_HUMAN	Very long-chain specific acyl-CoA dehydrogenase, mitochondrial	ACADVL	0.88864	-0.170329	0.83997	-0.25159	0.864305	0.0574604	-0.272376	-0.21096	-0.050038	1.0944	0.13014	0.92746	-0.108643	1.01093	0.118044	0.116768	0.0107486	0.0776682
ACBP_HUMAN	Acyl-CoA-binding protein	DBI	0.80315	-0.316259	0.82443	-0.278531	0.81379	0.0266774	-0.0897036	-0.297395	-0.116647	1.1184	0.161436	1.0492	0.0692897	1.0838	0.0489318	0.0451484	0.115363	0.577956
ACL6A_HUMAN	Actin-like protein 6A	ACTL6A	1.4639	0.549817	1.7905	0.840363	1.6272	0.205447	0.295569	0.69509	0.648181	0.92283	-0.115863	0.89964	-0.15258	0.911235	0.0163978	0.0179951	-0.134222	-0.61561
ACLY_HUMAN	ATP-citrate synthase	ACLY	0.95246	-0.0702696	1.2099	0.274888	1.08118	0.244063	2.38555	0.102309	0.191373	0.92734	-0.10883	0.84537	-0.242345	0.886355	0.0579615	0.0653931	-0.175587	-0.813429
ACOC_HUMAN	Cytoplasmic aconitate hydratase	ACO1;IRP1	0.61469	-0.702069	0.72148	-0.470969	0.668085	0.163413	-0.278614	-0.586519	-0.339451	1.0297	0.0422241	0.92627	-0.110495	0.977985	0.0731361	0.0747824	-0.0341356	-0.136977
ACON_HUMAN	Aconitate hydratase, mitochondrial	ACO2	1.1591	0.213005	1.1784	0.236829	1.16875	0.0168463	0.0749001	0.224917	0.285857	0.93603	-0.0953733	0.81593	-0.293483	0.87598	0.0849235	0.0969469	-0.194428	-0.903528
ACOT9_HUMAN	Acyl-coenzyme A thioesterase 9, mitochondrial	ACOT9	1.3714	0.455649	1.2425	0.313246	1.30695	0.100695	0.26192	0.384448	0.408794	1.1249	0.169797	0.9798	-0.0294408	1.05235	0.102601	0.0974972	0.070178	0.361872
ACPH_HUMAN	Acylamino-acid-releasing enzyme	APEH	1.2092	0.274053	1.3018	0.380508	1.2555	0.075275	0.230002	0.32728	0.36474	0.93305	-0.0999737	0.90611	-0.142242	0.91958	0.0190495	0.0207154	-0.121108	-0.552896
ACSL3_HUMAN	Long-chain-fatty-acid--CoA ligase 3	ACSL3	0.84292	-0.246532	0.94292	-0.0847927	0.89292	0.114367	-0.690362	-0.165663	-0.0151312	1.1848	0.244644	1.0097	0.0139267	1.09725	0.123814	0.112841	0.129285	0.644534
ACSL4_HUMAN	Long-chain-fatty-acid--CoA ligase 4	ACSL4	0.47575	-1.07172	0.89041	-0.167458	0.68308	0.639413	-1.03199	-0.619591	-0.364938	1.1562	0.209391	0.99956	-0.000634926	1.07788	0.110761	0.102758	0.104378	0.525424
ACTBL_HUMAN	Beta-actin-like protein 2	ACTBL2	0.76129	-0.393482	0.75834	-0.399083	0.759815	0.00396072	-0.00999469	-0.396283	-0.192852	1.0626	0.0875986	1.0693	0.0966667	1.06595	0.00473762	0.0044445	0.0921326	0.466864
ACTG_HUMAN	Actin, cytoplasmic 2;Actin, cytoplasmic 2, N-terminally processed;Actin, cytoplasmic 1;Actin, cytoplasmic 1, N-terminally processed	ACTG1;ACTB	0.77174	-0.373813	0.75951	-0.396859	0.765625	0.0162959	-0.0422902	-0.385336	-0.184416	1.0768	0.10675	1.058	0.0813396	1.0674	0.0132936	0.0124542	0.094045	0.476009
ACTN1_HUMAN	Alpha-actinin-1	ACTN1	0.35465	-1.49553	0.36124	-1.46897	0.357945	0.018782	-0.0126712	-1.48225	-1.02972	1.3238	0.404685	1.311	0.390668	1.3174	0.00905097	0.00687033	0.397676	1.92804
ACTN4_HUMAN	Alpha-actinin-4	ACTN4	0.37775	-1.4045	0.29345	-1.76881	0.3356	0.257611	-0.162361	-1.58665	-1.11018	0.9478	-0.0773454	1.0009	0.00129784	0.97435	0.0375474	0.0385358	-0.0380238	-0.155571
ADA10_HUMAN	Disintegrin and metalloproteinase domain-containing protein 10	ADAM10	0.46634	-1.10055	1.077	0.107018	0.77167	0.853877	-1.71888	-0.496764	-0.270284	0.94463	-0.0821787	0.8889	-0.169907	0.916765	0.0394071	0.0429849	-0.126043	-0.576497
ADAS_HUMAN	Alkyldihydroxyacetonephosphate synthase, peroxisomal	AGPS	0.57725	-0.792732	0.75775	-0.400206	0.6675	0.277558	-0.465334	-0.596469	-0.347119	1.0955	0.131589	1.0687	0.0958569	1.0821	0.0189505	0.0175127	0.113723	0.570114
ADHX_HUMAN	Alcohol dehydrogenase class-3	ADH5	0.31279	-1.67673	0.31981	-1.64471	0.3163	0.022642	-0.0136338	-1.66072	-1.16725	1.1141	0.155879	1.079	0.109695	1.09655	0.0248194	0.0226341	0.132787	0.66128
ADK_HUMAN	Adenosine kinase	ADK	0.80007	-0.321802	0.80176	-0.318758	0.800915	0.00215258	-0.00672095	-0.32028	-0.134282	0.98255	-0.0253973	0.99999	-1.4427e-05	0.99127	0.0123319	0.0124405	-0.0127058	-0.0344956
ADNP_HUMAN	Activity-dependent neuroprotector homeobox protein	ADNP	1.7334	0.793605	1.7555	0.811882	1.74445	0.0129241	0.0160999	0.802743	0.731141	0.9967	-0.00476877	0.99083	-0.0132905	0.993765	0.00415072	0.00417676	-0.00902966	-0.0169153
ADPPT_HUMAN	L-aminoadipate-semialdehyde dehydrogenase-phosphopantetheinyl transferase	AASDHPPT	3.0123	1.59087	3.0446	1.60625	3.02845	0.0108804	0.00680639	1.59856	1.34441	0.941	-0.0877334	0.94992	-0.0741221	0.94546	0.00630739	0.00667124	-0.0809277	-0.360747
ADT2_HUMAN	ADP/ATP translocase 2	SLC25A5	0.43841	-1.18965	0.50106	-0.996945	0.469735	0.136261	-0.124634	-1.0933	-0.729984	0.96498	-0.0514291	0.91699	-0.125022	0.940985	0.0339341	0.0360623	-0.0882256	-0.395646
AES_HUMAN	Amino-terminal enhancer of split	AES	0.79609	-0.328997	1.3683	0.452385	1.0822	0.55252	8.95581	0.061694	0.160074	1.0835	0.115699	0.96514	-0.0511899	1.02432	0.0836932	0.0817061	0.0322546	0.180515
AFAD_HUMAN	Afadin	MLLT4	2.7394	1.45386	2.1571	1.10909	2.44825	0.243787	0.190239	1.28148	1.10006	0.96854	-0.0461165	0.92067	-0.119244	0.944605	0.0338492	0.0358342	-0.0826802	-0.369127
AGM1_HUMAN	Phosphoacetylglucosamine mutase	PGM3	0.32899	-1.60388	0.29175	-1.7772	0.31037	0.122549	-0.0724913	-1.69054	-1.19023	1.0742	0.103263	0.9926	-0.0107156	1.0334	0.0576999	0.055835	0.0462735	0.247556
AGO2_HUMAN	Protein argonaute-2	EIF2C2	2.0711	1.0504	1.7291	0.790021	1.9001	0.184114	0.200078	0.920209	0.821663	1.0994	0.136716	1.1403	0.189413	1.11985	0.0289207	0.0258255	0.163065	0.806076
AHNK_HUMAN	Neuroblast differentiation-associated protein AHNAK	AHNAK	0.75391	-0.407536	0.77801	-0.362139	0.76596	0.0321001	-0.0834121	-0.384838	-0.184032	0.9106	-0.135111	0.93401	-0.0984901	0.922305	0.0165534	0.0179478	-0.1168	-0.532297
AHNK2_HUMAN	Protein AHNAK2	AHNAK2	2.2841	1.19163	2.867	1.51954	2.57555	0.231872	0.171049	1.35558	1.15717	1.1578	0.211386	1.0844	0.116897	1.1211	0.0519016	0.0462953	0.164142	0.811225
AIDA_HUMAN	Axin interactor, dorsalization-associated protein	AIDA	0.39908	-1.32525	0.54078	-0.886886	0.46993	0.30997	-0.280245	-1.10607	-0.739826	0.9399	-0.0894208	0.97297	-0.0395328	0.956435	0.023384	0.0244491	-0.0644768	-0.282075
AIFM1_HUMAN	Apoptosis-inducing factor 1, mitochondrial	AIFM1	1.4475	0.533563	1.3592	0.442758	1.40335	0.0642092	0.131533	0.488161	0.488718	0.98737	-0.0183373	0.88621	-0.174279	0.93679	0.0715309	0.0763575	-0.0963084	-0.4343
AIFM2_HUMAN	Apoptosis-inducing factor 2	AIFM2	0.679	-0.558517	0.8513	-0.23226	0.76515	0.230698	-0.583471	-0.395388	-0.192163	0.92127	-0.118304	0.96703	-0.0483674	0.94415	0.0323572	0.0342713	-0.0833358	-0.372262
AIMP1_HUMAN	Aminoacyl tRNA synthase complex-interacting multifunctional protein 1;Endothelial monocyte-activating polypeptide 2	AIMP1	1.5144	0.598746	1.2946	0.372506	1.4045	0.159976	0.329422	0.485626	0.486765	0.93483	-0.0972241	0.92769	-0.108285	0.93126	0.00504874	0.00542141	-0.102755	-0.465128
AIMP2_HUMAN	Aminoacyl tRNA synthase complex-interacting multifunctional protein 2	AIMP2	1.8751	0.906968	1.6291	0.704075	1.7521	0.143467	0.178104	0.805521	0.733282	0.93112	-0.102961	1.0073	0.0104934	0.96921	0.0538674	0.0555787	-0.0462338	-0.194833
AK1A1_HUMAN	Alcohol dehydrogenase [NADP(+)]	AKR1A1	0.74399	-0.426645	0.84232	-0.24756	0.793155	0.126632	-0.37565	-0.337102	-0.147246	1.0265	0.0377336	0.94703	-0.078518	0.986765	0.0561938	0.0569475	-0.0203922	-0.0712532
AKA12_HUMAN	A-kinase anchor protein 12	AKAP12	3.5783	1.83927	3.34	1.73985	3.45915	0.070305	0.0392862	1.78956	1.4916	1.4268	0.512783	1.4055	0.491083	1.41615	0.0150614	0.0106354	0.501933	2.42661
AKIB1_HUMAN	Ankyrin repeat and IBR domain-containing protein 1	ANKIB1	0.58499	-0.773516	0.86765	-0.204815	0.72632	0.402132	-0.822079	-0.489166	-0.264429	0.94791	-0.077178	0.79537	-0.330302	0.87164	0.107862	0.123746	-0.20374	-0.94806
AL1B1_HUMAN	Aldehyde dehydrogenase X, mitochondrial	ALDH1B1	0.16062	-2.63828	0.19697	-2.34395	0.178795	0.208119	-0.0835444	-2.49111	-1.80717	1.0478	0.0673634	0.81992	-0.286445	0.93386	0.161135	0.172548	-0.109541	-0.49758
AL3A2_HUMAN	Fatty aldehyde dehydrogenase	ALDH3A2	3.7014	1.88807	4.226	2.07929	3.9637	0.135214	0.0681632	1.98368	1.6412	0.92002	-0.120263	0.88551	-0.175419	0.902765	0.0244023	0.0270306	-0.147841	-0.680741
AL4A1_HUMAN	Delta-1-pyrroline-5-carboxylate dehydrogenase, mitochondrial	ALDH4A1	2.5554	1.35355	2.4098	1.26891	2.4826	0.0598465	0.0456414	1.31123	1.12299	1.1211	0.164915	1.0062	0.00891709	1.06365	0.0812466	0.0763847	0.086916	0.441917
AL7A1_HUMAN	Alpha-aminoadipic semialdehyde dehydrogenase	ALDH7A1	0.73675	-0.440753	0.70706	-0.500095	0.721905	0.0419615	-0.0891993	-0.470424	-0.249986	1.007	0.0100637	0.90875	-0.138045	0.957875	0.0694732	0.0725285	-0.0639905	-0.279749
ALDR_HUMAN	Aldose reductase	AKR1B1	0.054264	-4.20386	0.059726	-4.0655	0.056995	0.0978379	-0.0236628	-4.13468	-3.07373	1.0314	0.044604	1.0077	0.0110662	1.01955	0.0167584	0.0164371	0.0278351	0.159379
ALG6_HUMAN	Dolichyl pyrophosphate Man9GlcNAc2 alpha-1,3-glucosyltransferase	ALG6	1.3403	0.422556	1.5805	0.660381	1.4604	0.168168	0.310577	0.541468	0.529798	0.98367	-0.0237537	0.93973	-0.0896818	0.9617	0.0310703	0.0323077	-0.0567177	-0.24497
AMPD2_HUMAN	AMP deaminase 2	AMPD2	0.51103	-0.96852	0.64004	-0.643766	0.575535	0.229636	-0.284857	-0.806143	-0.508698	0.91662	-0.125604	0.94831	-0.0765693	0.932465	0.0224082	0.0240312	-0.101087	-0.457152
AN32A_HUMAN	Acidic leucine-rich nuclear phosphoprotein 32 family member A	ANP32A	2.9574	1.56433	2.3752	1.24805	2.6663	0.223644	0.159043	1.40619	1.19617	0.94077	-0.088086	0.89601	-0.158413	0.91839	0.0316501	0.0344626	-0.12325	-0.563139
ANS1A_HUMAN	Ankyrin repeat and SAM domain-containing protein 1A	ANKS1A	2.5806	1.36771	2.7415	1.45497	2.66105	0.0617014	0.0437184	1.41134	1.20013	1.0549	0.0771062	0.97261	-0.0400667	1.01375	0.0581878	0.0573983	0.0185198	0.114832
ANXA1_HUMAN	Annexin A1	ANXA1	0.14447	-2.79116	0.09965	-3.32699	0.12206	0.378888	-0.123857	-3.05907	-2.24485	0.8669	-0.206063	0.86121	-0.215563	0.864055	0.00402344	0.00465646	-0.210813	-0.981884
ANXA2_HUMAN	Annexin A2;Annexin;Putative annexin A2-like protein	ANXA2;ANXA2P2	0.87375	-0.194708	0.90472	-0.144457	0.889235	0.0355327	-0.209531	-0.169582	-0.0181517	1.0434	0.0612923	0.95555	-0.0655967	0.999475	0.0621193	0.062152	-0.0021522	0.0159741
AP1G1_HUMAN	AP-1 complex subunit gamma-1	AP1G1	0.9302	-0.104387	1.073	0.10165	1.0016	0.14569	-106.457	-0.00136854	0.111477	1.0503	0.0708015	1.0709	0.0988238	1.0606	0.0145664	0.0137341	0.0848126	0.431858
AP2A1_HUMAN	AP-2 complex subunit alpha-1	AP2A1	0.63123	-0.663762	0.72901	-0.455989	0.68012	0.146918	-0.262411	-0.559876	-0.31892	1.1913	0.252537	1.2287	0.297133	1.21	0.0264458	0.021856	0.274835	1.34058
AP2A2_HUMAN	AP-2 complex subunit alpha-2	AP2A2	0.6582	-0.603402	0.77113	-0.374954	0.714665	0.161537	-0.330222	-0.489178	-0.264439	1.0207	0.0295589	1.1132	0.154713	1.06695	0.0654074	0.0613031	0.0921359	0.466879
AP3D1_HUMAN	AP-3 complex subunit delta-1	AP3D1	0.59201	-0.756307	0.54473	-0.876387	0.56837	0.0849095	-0.104012	-0.816347	-0.516561	0.9573	-0.062957	0.87504	-0.192579	0.91617	0.0581666	0.0634889	-0.127768	-0.584747
AP3M1_HUMAN	AP-3 complex subunit mu-1	AP3M1	0.73156	-0.450952	0.85168	-0.231617	0.79162	0.155093	-0.454441	-0.341284	-0.150469	1.0152	0.021764	0.96123	-0.0570464	0.988215	0.0381626	0.0386177	-0.0176412	-0.0580976
AP4A_HUMAN	Bis(5-nucleosyl)-tetraphosphatase [asymmetrical]	NUDT2	4.4799	2.16347	4.204	2.07176	4.34195	0.0648444	0.0306214	2.11761	1.74441	1.0348	0.049352	1.0758	0.10541	1.0553	0.0289914	0.0274722	0.0773809	0.396318
APEX1_HUMAN	DNA-(apurinic or apyrimidinic site) lyase;DNA-(apurinic or apyrimidinic site) lyase, mitochondrial	APEX1	1.6401	0.713784	1.2841	0.360758	1.4621	0.249627	0.464621	0.537271	0.526563	0.94229	-0.085757	0.90525	-0.143612	0.92377	0.0261912	0.0283526	-0.114684	-0.522178
APMAP_HUMAN	Adipocyte plasma membrane-associated protein	APMAP	0.90522	-0.14366	1.1297	0.17594	1.01746	0.225991	14.0019	0.01614	0.124969	1.1922	0.253626	1.0826	0.1145	1.1374	0.0774989	0.0681369	0.184063	0.906495
AQR_HUMAN	Intron-binding protein aquarius	AQR	1.8943	0.921665	1.7358	0.795601	1.81505	0.0891408	0.103817	0.858633	0.774211	0.93357	-0.0991699	1.0249	0.0354832	0.979235	0.0645801	0.0659495	-0.0318434	-0.126015
ARC1B_HUMAN	Actin-related protein 2/3 complex subunit 1B	ARPC1B	0.44097	-1.18125	0.43476	-1.20171	0.437865	0.0144683	-0.0121432	-1.19148	-0.805645	1.0165	0.0236102	1.0592	0.082975	1.03785	0.0301935	0.0290923	0.0532926	0.281123
ARF1_HUMAN	ADP-ribosylation factor 1;ADP-ribosylation factor 3;ADP-ribosylation factor 5	ARF1;ARF3;ARF5	0.6958	-0.523255	0.79951	-0.322812	0.747655	0.141735	-0.335044	-0.423034	-0.213466	1.0019	0.00273852	1.0156	0.0223323	1.00875	0.00968736	0.00960333	0.0125354	0.0862133
ARF6_HUMAN	ADP-ribosylation factor 6	ARF6	0.86711	-0.205713	0.88066	-0.183343	0.873885	0.0158181	-0.0813151	-0.194528	-0.0373755	1.0354	0.0501882	0.99155	-0.0122426	1.01348	0.0310066	0.0305944	0.0189728	0.116998
ARFP1_HUMAN	Arfaptin-1	ARFIP1	3.1241	1.64344	1.052	0.0731347	2.08805	1.11037	1.29371	0.858288	0.773945	3.6765	1.87833	1.0334	0.0473988	2.35495	1.86895	0.793628	0.962866	4.63089
ARH40_HUMAN	Rho guanine nucleotide exchange factor 40	ARHGEF40	0.51935	-0.945221	0.66844	-0.58113	0.593895	0.257451	-0.337342	-0.763175	-0.475586	1.2256	0.293488	1.1294	0.175557	1.1775	0.0680237	0.0577696	0.234522	1.1478
ARHG2_HUMAN	Rho guanine nucleotide exchange factor 2	ARHGEF2	1.5106	0.595122	1.3597	0.443288	1.43515	0.107362	0.206782	0.519205	0.512641	0.88756	-0.172083	0.90176	-0.149185	0.89466	0.0100409	0.0112232	-0.160634	-0.741919
ARI1_HUMAN	E3 ubiquitin-protein ligase ARIH1	ARIH1	0.64926	-0.623132	0.74582	-0.423101	0.69754	0.141443	-0.270386	-0.523116	-0.290592	0.98944	-0.0153159	1.0807	0.111966	1.03507	0.0645306	0.0623442	0.0483251	0.257367
ARI1A_HUMAN	AT-rich interactive domain-containing protein 1A	ARID1A	1.7207	0.782996	0.98482	-0.022068	1.35276	0.569266	1.49624	0.380464	0.405724	1.005	0.0071955	0.89304	-0.163203	0.94902	0.0791677	0.0834204	-0.0780039	-0.346764
ARL8B_HUMAN	ADP-ribosylation factor-like protein 8B;ADP-ribosylation factor-like protein 8A	ARL8B;ARL8A	0.44473	-1.169	0.49379	-1.01803	0.46926	0.10675	-0.0976214	-1.09351	-0.730152	1.0836	0.115832	1.0691	0.0963968	1.07635	0.010253	0.00952576	0.106115	0.533728
ARNT_HUMAN	Aryl hydrocarbon receptor nuclear translocator	ARNT	1.8238	0.866948	1.9609	0.971516	1.89235	0.073941	0.0804379	0.919232	0.82091	1.0062	0.00891709	1.0489	0.0688771	1.02755	0.0301935	0.0293839	0.0388971	0.21228
ARP2_HUMAN	Actin-related protein 2	ACTR2	0.43538	-1.19965	0.44762	-1.15965	0.4415	0.0282838	-0.0239764	-1.17965	-0.796532	1.0665	0.092884	1.0437	0.0617071	1.0551	0.016122	0.0152801	0.0772955	0.39591
ARPC2_HUMAN	Actin-related protein 2/3 complex subunit 2	ARPC2	0.4355	-1.19926	0.42218	-1.24407	0.42884	0.0316886	-0.0259389	-1.22166	-0.828906	1.0065	0.00934717	1.0802	0.111298	1.04335	0.0521138	0.0499485	0.0603228	0.314742
ARPC4_HUMAN	Actin-related protein 2/3 complex subunit 4	ARPC4;ARPC4-TTLL3	0.45777	-1.12731	0.418	-1.25843	0.437885	0.0927158	-0.0777253	-1.19287	-0.806714	1.0032	0.00460925	1.065	0.0908534	1.0341	0.0436992	0.0422582	0.0477313	0.254527
ARRB2_HUMAN	Beta-arrestin-2	ARRB2;DKFZp686L0365	8.4685	3.08211	7.9074	2.9832	8.18795	0.069935	0.0230607	3.03265	2.44955	0.97919	-0.0303393	0.9934	-0.00955335	0.986295	0.010048	0.0101876	-0.0199463	-0.069121
ASCC3_HUMAN	Activating signal cointegrator 1 complex subunit 3	ASCC3	0.89358	-0.162331	0.99499	-0.00724607	0.944285	0.109662	-1.29335	-0.0847886	0.0471918	1.0777	0.107956	1.0815	0.113034	1.0796	0.00268701	0.00248889	0.110495	0.554675
ASNA_HUMAN	ATPase ASNA1	ASNA1	1.7535	0.810237	1.9076	0.931759	1.83055	0.0859285	0.0986552	0.870998	0.78374	1.0083	0.0119249	0.99831	-0.00244022	1.00331	0.007064	0.00704073	0.00474237	0.0489454
ASNS_HUMAN	Asparagine synthetase [glutamine-hydrolyzing]	ASNS	5.9753	2.57901	3.738	1.90227	4.85665	0.478531	0.213569	2.24064	1.83921	0.97252	-0.0402002	1.0112	0.0160684	0.99186	0.0273509	0.0275754	-0.0120659	-0.0314353
ASSY_HUMAN	Argininosuccinate synthase	ASS1	9.9246	3.31101	10.342	3.37044	10.1333	0.0420264	0.01258	3.34073	2.68696	1.2616	0.335255	1.1315	0.178237	1.19655	0.0919946	0.0768832	0.256746	1.25408
AT131_HUMAN	Probable cation-transporting ATPase 13A1	ATP13A1	0.87434	-0.193734	1.2234	0.290896	1.04887	0.342685	7.05386	0.0485812	0.149969	1.1432	0.193078	0.97597	-0.0350913	1.05958	0.118249	0.1116	0.0789933	0.404028
AT1A1_HUMAN	Sodium/potassium-transporting ATPase subunit alpha-1	ATP1A1	0.9216	-0.117787	0.96334	-0.053883	0.94247	0.0451872	-0.526441	-0.0858352	0.0463853	1.0376	0.0532504	0.99076	-0.0133925	1.01418	0.0331209	0.0326578	0.019929	0.121571
ATD3A_HUMAN	ATPase family AAA domain-containing protein 3A	ATAD3A	0.57098	-0.808488	0.72303	-0.467873	0.647005	0.240851	-0.377403	-0.63818	-0.379263	0.88729	-0.172522	0.83251	-0.26446	0.8599	0.0387353	0.0450463	-0.218491	-1.0186
ATD3B_HUMAN	ATPase family AAA domain-containing protein 3B	ATAD3B	4.7232	2.23976	3.2153	1.68495	3.96925	0.392311	0.199918	1.96236	1.62476	1.0207	0.0295589	1.0401	0.0567222	1.0304	0.0137179	0.0133132	0.0431406	0.232573
ATG5_HUMAN	Autophagy protein 5	ATG5	0.54357	-0.879462	0.72622	-0.461521	0.634895	0.295529	-0.440764	-0.670492	-0.404163	1.0524	0.0736832	1.0525	0.0738202	1.05245	7.07107e-05	6.71867e-05	0.0737517	0.378962
ATG9A_HUMAN	Autophagy-related protein 9A	ATG9A	0.31543	-1.66461	0.50823	-0.976447	0.41183	0.486604	-0.368492	-1.32053	-0.905093	1.385	0.469886	1.3943	0.479541	1.38965	0.00657609	0.00473219	0.474713	2.29644
ATIF1_HUMAN	ATPase inhibitor, mitochondrial	ATPIF1	1.1638	0.218843	0.96555	-0.0505771	1.06468	0.190509	2.26438	0.084133	0.177366	1.0466	0.0657102	0.85097	-0.23282	0.948785	0.138331	0.145798	-0.0835548	-0.37331
ATOX1_HUMAN	Copper transport protein ATOX1	ATOX1	1.5699	0.650673	1.4842	0.569686	1.52705	0.0572666	0.0938521	0.610179	0.582748	1.1683	0.224411	1.1771	0.235237	1.1727	0.00622254	0.00530616	0.229824	1.12533
ATP5H_HUMAN	ATP synthase subunit d, mitochondrial	ATP5H	0.55406	-0.851886	0.60073	-0.735211	0.577395	0.0825013	-0.103965	-0.793549	-0.498992	0.91063	-0.135063	0.92417	-0.11377	0.9174	0.00957423	0.0104363	-0.124416	-0.568719
ATP8_HUMAN	ATP synthase protein 8	MT-ATP8	1.2513	0.323428	0.88803	-0.17132	1.06967	0.349839	4.59988	0.076054	0.17114	1.0866	0.119821	0.96345	-0.0537183	1.02503	0.0870802	0.0849542	0.0330513	0.184325
ATPB_HUMAN	ATP synthase subunit beta, mitochondrial;ATP synthase subunit beta	ATP5B	0.67072	-0.576217	0.77325	-0.370993	0.721985	0.145115	-0.306406	-0.473605	-0.252438	1.0156	0.0223323	0.92735	-0.108814	0.971475	0.0624022	0.0642345	-0.0432409	-0.180521
ATX2L_HUMAN	Ataxin-2-like protein	ATXN2L	4.2814	2.09808	1.9549	0.967095	3.11815	0.799729	0.521816	1.53259	1.29357	0.96853	-0.0461314	0.97829	-0.0316659	0.97341	0.00690136	0.00708988	-0.0388986	-0.159755
AUP1_HUMAN	Ancient ubiquitous protein 1	AUP1	0.84912	-0.23596	1.0761	0.105812	0.96261	0.241669	-3.71377	-0.0650737	0.0623845	0.9899	-0.0146453	1.0748	0.104068	1.03235	0.0600334	0.0581521	0.0447115	0.240086
B0QY60_HUMAN	SUN domain-containing protein 2	SUN2	0.15711	-2.67015	0.54777	-0.868358	0.35244	1.27406	-0.720112	-1.76926	-1.25089	1.4058	0.491391	1.3624	0.44615	1.3841	0.0306884	0.0221721	0.468771	2.26803
B0S8I7_HUMAN	L antigen family member 3	LAGE3	6.8557	2.7773	5.894	2.55925	6.37485	0.15419	0.0577862	2.66828	2.16876	0.96589	-0.0500692	1.0237	0.033793	0.994795	0.0408778	0.0410917	-0.0081381	-0.0126517
B1AJY6_HUMAN	26S proteasome non-ATPase regulatory subunit 10	PSMD10	0.9707	-0.0429026	1.1694	0.225768	1.07005	0.189979	2.0778	0.0914329	0.182992	0.96591	-0.0500393	1.0424	0.059909	1.00415	0.0540866	0.0538628	0.00493483	0.0498658
B1AL79_HUMAN	Serine/threonine-protein kinase N2	PKN2	1.3969	0.482229	1.3715	0.455755	1.3842	0.01872	0.0399155	0.468992	0.473946	1.0702	0.0978804	0.99548	-0.00653576	1.03284	0.052835	0.0511551	0.0456723	0.244681
B1AR60_HUMAN	ATP-dependent RNA helicase SUPV3L1, mitochondrial	SUPV3L1	1.3302	0.411643	1.2298	0.298424	1.28	0.0800583	0.225495	0.355033	0.386127	0.92143	-0.118054	0.82373	-0.279757	0.87258	0.0690843	0.0791725	-0.198905	-0.924939
B2L13_HUMAN	Bcl-2-like protein 13	BCL2L13	0.97001	-0.0439285	0.69509	-0.524728	0.83255	0.339977	-1.19572	-0.284328	-0.106577	1.1552	0.208143	1.0052	0.00748258	1.0802	0.106066	0.0981911	0.107813	0.541848
B3GLT_HUMAN	Beta-1,3-glucosyltransferase	B3GALTL	0.434	-1.20423	0.5957	-0.747342	0.51485	0.323071	-0.331087	-0.975788	-0.639429	1.1522	0.204391	1.1353	0.183074	1.14375	0.0119501	0.0104482	0.193732	0.952734
B3KQ25_HUMAN	Proteasome activator complex subunit 3	PSME3	1.2804	0.356595	1.5172	0.601411	1.3988	0.173112	0.3614	0.479003	0.481661	0.93859	-0.091433	0.93654	-0.0945875	0.937565	0.00144957	0.0015461	-0.0930102	-0.418528
B3KYB6_HUMAN	Phosphatidylinositol transfer protein beta isoform	PITPNB	1.2903	0.367707	1.4233	0.50924	1.3568	0.100079	0.228245	0.438473	0.450428	0.93372	-0.0989381	0.94503	-0.081568	0.939375	0.00799738	0.00851351	-0.090253	-0.405342
B4DDD8_HUMAN	Histidine--tRNA ligase, cytoplasmic	HARS	2.2562	1.17389	2.2566	1.17415	2.2564	0.000180844	0.000154038	1.17402	1.01726	0.97743	-0.0329347	0.9663	-0.0494569	0.971865	0.0078701	0.00809793	-0.0411958	-0.170741
B4DDV1_HUMAN	Interferon-induced protein with tetratricopeptide repeats 5	IFIT5	0.56615	-0.820744	0.51614	-0.954166	0.541145	0.0943435	-0.106308	-0.887455	-0.571358	0.97665	-0.0340865	0.95329	-0.0690129	0.96497	0.016518	0.0171176	-0.0515497	-0.220255
B4DE85_HUMAN	Phosphatidylserine synthase 1	PTDSS1	1.4362	0.522257	1.2392	0.309409	1.3377	0.150506	0.361939	0.415833	0.432981	0.89135	-0.165936	0.97142	-0.0418329	0.931385	0.056618	0.0607891	-0.103884	-0.470531
B4DE93_HUMAN	NADH dehydrogenase [ubiquinone] flavoprotein 1, mitochondrial	NDUFV1	0.37492	-1.41535	0.82026	-0.285847	0.59759	0.798676	-0.93896	-0.850596	-0.542954	0.9913	-0.0126064	0.93874	-0.0912025	0.96502	0.0371655	0.0385127	-0.0519044	-0.221951
B4DEH8_HUMAN	Polyadenylate-binding protein 2	PABPN1	0.82496	-0.277604	0.87834	-0.187149	0.85165	0.0639616	-0.27525	-0.232376	-0.0665421	0.89345	-0.162541	1.2052	0.269273	1.04933	0.220441	0.210078	0.0533657	0.281472
B4DEJ6_HUMAN	FAS-associated factor 1	FAF1	3.2991	1.72207	2.8384	1.50508	3.06875	0.153438	0.0950922	1.61358	1.35598	0.95375	-0.0683169	0.97539	-0.0359489	0.96457	0.0153018	0.0158638	-0.0521329	-0.223044
B4DEM2_HUMAN	Drebrin-like protein	DBNL	0.79224	-0.335991	0.67611	-0.56467	0.734175	0.161701	-0.359072	-0.45033	-0.234502	1.0573	0.0803848	0.58282	-0.778878	0.82006	0.335508	0.409126	-0.349246	-1.6439
B4DEM7_HUMAN	T-complex protein 1 subunit theta	CCT8	1.6154	0.691891	1.4561	0.542109	1.53575	0.105912	0.171656	0.617	0.588004	0.928	-0.107803	0.93782	-0.092617	0.93291	0.00694379	0.00744315	-0.10021	-0.452959
B4DIH5_HUMAN	COP9 signalosome complex subunit 2	COPS2	0.83081	-0.26741	0.85901	-0.219253	0.84491	0.0340517	-0.13994	-0.243331	-0.0749843	1.0122	0.0174944	0.87989	-0.184605	0.946045	0.0935573	0.0988931	-0.0835553	-0.373312
B4DJ10_HUMAN	Leucine--tRNA ligase, cytoplasmic	LARS	1.7185	0.78115	1.8259	0.868608	1.7722	0.0618421	0.0749711	0.824879	0.748199	0.95276	-0.0698152	0.93379	-0.09883	0.943275	0.0134138	0.0142205	-0.0843226	-0.376982
B4DJ81_HUMAN	NADH-ubiquinone oxidoreductase 75 kDa subunit, mitochondrial	NDUFS1	0.48272	-1.05074	0.92315	-0.115363	0.702935	0.661412	-1.1344	-0.583052	-0.33678	1.0198	0.0282862	0.89647	-0.157673	0.958135	0.0872075	0.0910179	-0.0646933	-0.28311
B4DJV2_HUMAN	Citrate synthase;Citrate synthase, mitochondrial	CS	1.5617	0.643117	1.5497	0.631989	1.5557	0.00786896	0.0123424	0.637553	0.603842	1.0662	0.0924781	0.97127	-0.0420557	1.01873	0.0671256	0.0658912	0.0252112	0.146832
B4DKB2_HUMAN	Endothelin-converting enzyme 1	ECE1	0.41702	-1.26181	0.62906	-0.66873	0.52304	0.419372	-0.43446	-0.965271	-0.631325	0.93951	-0.0900196	0.90228	-0.148353	0.920895	0.0263256	0.028587	-0.119186	-0.543707
B4DL14_HUMAN	ATP synthase subunit gamma;ATP synthase subunit gamma, mitochondrial	ATP5C1	0.6861	-0.543509	0.76981	-0.377426	0.727955	0.117439	-0.255043	-0.460467	-0.242314	1.0289	0.0411028	0.86002	-0.217558	0.94446	0.119416	0.126439	-0.0882276	-0.395656
B4DLR8_HUMAN	NAD(P)H dehydrogenase [quinone] 1	NQO1	0.28411	-1.81548	0.30257	-1.72466	0.29334	0.064219	-0.0362805	-1.77007	-1.25152	0.98065	-0.0281898	0.96842	-0.0462952	0.974535	0.00864792	0.00887389	-0.0372425	-0.151835
B4DNE4_HUMAN	Septin-7	2014-09-07	0.65831	-0.603161	0.77192	-0.373477	0.715115	0.162411	-0.332593	-0.488319	-0.263776	1.2235	0.291014	1.0936	0.129085	1.15855	0.0918532	0.0792829	0.21005	1.03077
B4DP17_HUMAN	Cellular nucleic acid-binding protein	CNBP	3.2844	1.71563	1.821	0.864731	2.5527	0.601676	0.466351	1.29018	1.10677	0.94221	-0.0858795	0.93452	-0.0977026	0.938365	0.00543765	0.00579481	-0.091791	-0.412697
B4DP21_HUMAN	Prostaglandin E synthase 3	PTGES3	1.8459	0.884324	1.6457	0.718701	1.7458	0.117113	0.146115	0.801513	0.730193	1.0463	0.0652966	1.0205	0.0292762	1.0334	0.0182434	0.0176537	0.0472864	0.2524
B4DPJ8_HUMAN	T-complex protein 1 subunit zeta	CCT6A	1.7416	0.800413	1.589	0.668119	1.6653	0.0935461	0.127401	0.734266	0.678371	0.94806	-0.0769497	0.95398	-0.0679691	0.95102	0.00418607	0.00440167	-0.0724594	-0.320249
B4DPS5_HUMAN	3(2),5-bisphosphate nucleotidase 1	BPNT1	0.66653	-0.585258	0.62015	-0.689311	0.64334	0.0735763	-0.115453	-0.637285	-0.378572	0.98222	-0.0258819	0.8273	-0.273518	0.90476	0.109545	0.121076	-0.1497	-0.689628
B4DQ51_HUMAN	Short/branched chain specific acyl-CoA dehydrogenase, mitochondrial	ACADSB	0.78299	-0.352934	0.67928	-0.557922	0.731135	0.144948	-0.318268	-0.455428	-0.23843	0.93757	-0.0930017	0.7938	-0.333153	0.865685	0.101661	0.117434	-0.213077	-0.992712
B4DSB0_HUMAN	Poly(A)-specific ribonuclease PARN	PARN	1.4537	0.53973	1.303	0.381837	1.37835	0.111647	0.242298	0.460783	0.46762	0.96089	-0.0575568	1.0983	0.135272	1.0296	0.0971635	0.0943706	0.0388577	0.212092
B4DSR5_HUMAN	Kinesin-like protein KIF3B	KIF3B	1.7532	0.809991	1.8183	0.86259	1.78575	0.0371936	0.0444745	0.83629	0.756993	0.95108	-0.0723614	0.84966	-0.235042	0.90037	0.0717148	0.0796503	-0.153702	-0.708768
B4DST5_HUMAN	Tyrosine-protein phosphatase non-receptor type 23	PTPN23	0.7795	-0.359379	0.78122	-0.356199	0.78036	0.0022485	-0.00628443	-0.357789	-0.163188	0.99737	-0.00379929	0.99413	-0.00849357	0.99575	0.00229103	0.0023008	-0.00614643	-0.00312711
B4DT77_HUMAN	Annexin;Annexin A7	ANXA7	1.2542	0.326767	1.156	0.209141	1.2051	0.0831742	0.310404	0.267954	0.319022	0.95435	-0.0674096	0.96974	-0.0443301	0.962045	0.0108824	0.0113117	-0.0558699	-0.240915
B4DVE7_HUMAN	Annexin;Annexin A11	ANXA11	0.94097	-0.0877794	0.88087	-0.182999	0.91092	0.0673304	-0.49731	-0.135389	0.00819804	1.001	0.00144197	0.93293	-0.100159	0.966965	0.0481328	0.0497771	-0.0493586	-0.209777
B4DVY1_HUMAN	Eukaryotic translation initiation factor 3 subunit D	EIF3D	1.0194	0.0277203	1.0447	0.0630887	1.03205	0.0250093	0.550811	0.0454045	0.147521	0.94073	-0.0881474	0.95108	-0.0723614	0.945905	0.00731856	0.00773709	-0.0802544	-0.357527
B4DX67_HUMAN	Mediator of RNA polymerase II transcription subunit 4	MED4	0.38176	-1.38926	1.9093	0.933044	1.14553	1.64212	-7.19883	-0.228109	-0.0632538	1.2162	0.28238	1.1218	0.165815	1.169	0.0667509	0.0571008	0.224098	1.09795
B4DXE2_HUMAN	BAG family molecular chaperone regulator 2	BAG2	1.2175	0.283922	1.4513	0.537346	1.3344	0.179198	0.436393	0.410634	0.428974	0.90926	-0.137235	0.90903	-0.1376	0.909145	0.000162635	0.000178887	-0.137418	-0.630893
B4DZ67_HUMAN	Nuclear pore complex protein Nup107	NUP107	0.86432	-0.210363	1.1681	0.224164	1.01621	0.307257	44.5259	0.00690062	0.117849	0.95483	-0.0666842	0.95527	-0.0660195	0.95505	0.000311127	0.00032577	-0.0663519	-0.291042
B4DZG7_HUMAN	ADP-ribosylation factor-like protein 1	ARL1	0.44297	-1.17472	0.47797	-1.06501	0.46047	0.0775774	-0.069274	-1.11986	-0.750457	0.99328	-0.00972763	1.1671	0.222928	1.08019	0.122909	0.113785	0.1066	0.536051
B4DZI8_HUMAN	Coatomer subunit beta	COPB2	0.50006	-0.999827	0.54412	-0.878003	0.52209	0.0861423	-0.0917467	-0.938915	-0.611015	1.0433	0.0611541	1.0229	0.0326651	1.0331	0.014425	0.0139628	0.0469096	0.250598
B4E2W0_HUMAN	Trifunctional enzyme subunit beta, mitochondrial;3-ketoacyl-CoA thiolase	HADHB	0.85027	-0.234007	0.92756	-0.108487	0.888915	0.0887557	-0.51829	-0.171247	-0.0194349	1.1216	0.165558	1.0301	0.0427844	1.07585	0.0647003	0.0601387	0.104171	0.524435
B4E363_HUMAN	Phenylalanine--tRNA ligase alpha subunit	FARSA	1.6563	0.727964	1.3487	0.431569	1.5025	0.209583	0.361495	0.579767	0.559311	0.91673	-0.125431	0.97164	-0.0415062	0.944185	0.0388272	0.0411225	-0.0834687	-0.372898
B4E3S0_HUMAN	Coronin;Coronin-1C	CORO1C	0.24505	-2.02885	0.21092	-2.24523	0.227985	0.153004	-0.0715961	-2.13704	-1.53431	0.7798	-0.358824	0.85321	-0.229027	0.816505	0.0519087	0.0635743	-0.293926	-1.37935
B5MCP9_HUMAN	40S ribosomal protein S7	RPS7	1.2158	0.281906	1.1645	0.219711	1.19015	0.0439787	0.175348	0.250808	0.305809	0.90642	-0.141748	0.98944	-0.0153159	0.94793	0.058704	0.0619286	-0.0785321	-0.34929
B5MDZ7_HUMAN	Chromodomain-helicase-DNA-binding protein 1-like	CHD1L	2.4943	1.31863	2.2811	1.18973	2.3877	0.0911498	0.0726767	1.25418	1.07903	0.69009	-0.535144	0.84918	-0.235858	0.769635	0.112494	0.146165	-0.385501	-1.81728
B7Z1C6_HUMAN	Ubiquinol-cytochrome c reductase complex chaperone CBP3 homolog	UQCC	0.80596	-0.31122	0.99512	-0.00705759	0.90054	0.215075	-1.3515	-0.159139	-0.0101038	0.92381	-0.114332	0.92018	-0.120012	0.921995	0.0025668	0.00278396	-0.117172	-0.534074
B7Z1R5_HUMAN	V-type proton ATPase catalytic subunit A	ATP6V1A	0.29522	-1.76014	0.37059	-1.4321	0.332905	0.231955	-0.145324	-1.59612	-1.11747	0.87575	-0.191409	0.78073	-0.357104	0.82824	0.0671893	0.081123	-0.274257	-1.28529
B7Z254_HUMAN	Protein disulfide-isomerase A6	PDIA6	0.60481	-0.725446	0.66412	-0.590484	0.634465	0.0954325	-0.145042	-0.657965	-0.394509	1.1302	0.176578	1.0551	0.0773797	1.09265	0.0531037	0.0486009	0.126979	0.633506
B7Z382_HUMAN	Cytosolic purine 5-nucleotidase	NT5C2	0.53854	-0.892875	0.62747	-0.672382	0.583005	0.155912	-0.199216	-0.782628	-0.490577	1.1114	0.152378	1.1221	0.166201	1.11675	0.00756604	0.00677505	0.15929	0.788023
B7Z4Q3_HUMAN	Putative RNA-binding protein Luc7-like 2	LUC7L2	2.8944	1.53326	2.5091	1.32717	2.70175	0.145731	0.101894	1.43022	1.21468	0.96215	-0.0556663	0.97326	-0.0391028	0.967705	0.00785596	0.00811813	-0.0473845	-0.200336
B7Z514_HUMAN	Glutathione synthetase	GSS	1.7807	0.832444	1.6743	0.743558	1.7275	0.0628522	0.0797615	0.788001	0.719781	0.97113	-0.0422637	0.94857	-0.0761739	0.95985	0.0159523	0.0166196	-0.0592188	-0.25693
B7Z522_HUMAN	D-dopachrome decarboxylase;D-dopachrome decarboxylase-like protein	DDT;DDTL	2.1037	1.07293	1.9451	0.959844	2.0244	0.0799629	0.0786737	1.01639	0.895779	1.0004	0.000576963	0.92773	-0.108223	0.964065	0.0513854	0.0533008	-0.0538231	-0.231127
B7Z528_HUMAN	Succinyl-CoA:3-ketoacid coenzyme A transferase 1, mitochondrial	OXCT1	0.75754	-0.400606	0.65158	-0.617986	0.70456	0.153711	-0.30181	-0.509296	-0.279942	1.0181	0.0258793	0.85388	-0.227895	0.93599	0.116121	0.124062	-0.101008	-0.456773
B7Z5N7_HUMAN	Sec1 family domain-containing protein 1	SCFD1	0.74535	-0.42401	0.72072	-0.472489	0.733035	0.0342799	-0.0764751	-0.44825	-0.232898	0.95962	-0.0594649	0.96304	-0.0543324	0.96133	0.00241831	0.00251558	-0.0568986	-0.245835
B7Z6M1_HUMAN	Plastin-3	PLS3	0.2005	-2.31833	0.26337	-1.92484	0.231935	0.278239	-0.131147	-2.12158	-1.5224	1.1966	0.258941	1.1823	0.241596	1.18945	0.0101116	0.00850109	0.250269	1.2231
B7Z6P0_HUMAN	Cytosolic Fe-S cluster assembly factor NUBP2	NUBP2	0.9791	-0.0304719	1.0588	0.0824301	1.01895	0.0798338	3.073	0.0259791	0.132552	1.1016	0.1396	1.2585	0.331705	1.18005	0.110945	0.0940172	0.235653	1.15321
B7Z7A9_HUMAN	Phosphoglycerate kinase;Phosphoglycerate kinase 1	PGK1	0.79676	-0.327783	0.76475	-0.38694	0.780755	0.0418303	-0.117053	-0.357361	-0.162858	1.0059	0.00848689	0.97768	-0.0325658	0.99179	0.0199546	0.0201197	-0.0120394	-0.0313087
B7Z7E9_HUMAN	Aspartate aminotransferase;Aspartate aminotransferase, cytoplasmic	GOT1	1.5344	0.617675	1.3274	0.408603	1.4309	0.147836	0.288101	0.513139	0.507966	0.8411	-0.249651	0.84768	-0.238408	0.84439	0.00465276	0.00551021	-0.24403	-1.14073
B7Z7Q6_HUMAN	Lysosomal Pro-X carboxypeptidase	PRCP	0.1405	-2.83136	0.2476	-2.01392	0.19405	0.578018	-0.23859	-2.42264	-1.7544	1.0294	0.0418037	1.0005	0.000721167	1.01495	0.0204354	0.0201344	0.0212624	0.127948
B7Z972_HUMAN	Protein-L-isoaspartate O-methyltransferase;Protein-L-isoaspartate(D-aspartate) O-methyltransferase	PCMT1	1.3817	0.466444	1.1647	0.219958	1.2732	0.174292	0.507842	0.343201	0.377009	0.99924	-0.00109687	0.92618	-0.110635	0.96271	0.0516612	0.0536623	-0.0558662	-0.240897
B7Z9L0_HUMAN	T-complex protein 1 subunit delta	CCT4	1.5944	0.673014	1.582	0.66175	1.5882	0.00796486	0.0119345	0.667382	0.626829	0.96667	-0.0489046	0.94678	-0.0788989	0.956725	0.0140644	0.0147005	-0.0639017	-0.279325
B7ZC39_HUMAN	Endophilin-B2	SH3GLB2	1.2932	0.370945	1.3318	0.413377	1.3125	0.030004	0.0765093	0.392161	0.414739	0.95971	-0.0593296	1.0983	0.135272	1.029	0.0979979	0.0952356	0.0379713	0.207853
B8ZZQ6_HUMAN	Prothymosin alpha;Thymosin alpha-1	PTMA	2.5603	1.35631	1.9595	0.970486	2.2599	0.272821	0.234503	1.1634	1.00907	0.99114	-0.0128392	0.95132	-0.0719974	0.97123	0.028157	0.0289911	-0.0424183	-0.176587
BACH_HUMAN	Cytosolic acyl coenzyme A thioester hydrolase	ACOT7	2.4673	1.30293	2.124	1.08678	2.29565	0.152841	0.127915	1.19486	1.03331	1.0885	0.122341	1.0738	0.102725	1.08115	0.0103945	0.00961427	0.112533	0.564424
BAF_HUMAN	Barrier-to-autointegration factor	BANF1	3.4092	1.76943	2.5237	1.33554	2.96645	0.306809	0.197624	1.55249	1.30891	1.167	0.222805	1.138	0.186501	1.1525	0.0205061	0.0177927	0.204653	1.00496
BAG6_HUMAN	Large proline-rich protein BAG6	BAG6	1.2453	0.316493	1.671	0.740712	1.45815	0.299968	0.567473	0.528603	0.519883	0.9803	-0.0287048	1.0573	0.0803848	1.0188	0.0544472	0.0534425	0.02584	0.149839
BAP31_HUMAN	B-cell receptor-associated protein 31	BCAP31	1.0905	0.12499	1.1421	0.191689	1.1163	0.0471635	0.297863	0.158339	0.234551	1.0701	0.0977456	1.0427	0.0603241	1.0564	0.0193747	0.0183403	0.0790349	0.404227
BASI_HUMAN	Basigin	BSG	0.33461	-1.57945	0.41567	-1.26649	0.37514	0.221295	-0.155516	-1.42297	-0.984036	0.91455	-0.128866	1.0501	0.0705267	0.982325	0.0958483	0.0975729	-0.0291697	-0.113229
BASP1_HUMAN	Brain acid soluble protein 1	BASP1	0.17853	-2.48576	0.19361	-2.36877	0.18607	0.0827223	-0.0340804	-2.42727	-1.75797	1.1681	0.224164	1.2252	0.293017	1.19665	0.0403758	0.0337407	0.258591	1.2629
BCAR1_HUMAN	Breast cancer anti-estrogen resistance protein 1	BCAR1	1.4683	0.554147	1.2132	0.278817	1.34075	0.194687	0.467457	0.416482	0.433481	0.76767	-0.381442	0.83926	-0.25281	0.803465	0.0506218	0.0630043	-0.317126	-1.4903
BCAR3_HUMAN	Breast cancer anti-estrogen resistance protein 3	BCAR3	1.1106	0.151339	1.2517	0.323889	1.18115	0.122011	0.513484	0.237614	0.295642	0.77587	-0.366113	0.83433	-0.26131	0.8051	0.0413375	0.0513445	-0.313712	-1.47397
BCAT2_HUMAN	Branched-chain-amino-acid aminotransferase, mitochondrial;Branched-chain-amino-acid aminotransferase	BCAT2	1.7978	0.846233	1.6001	0.678162	1.69895	0.118844	0.155923	0.762197	0.699896	1.0636	0.0889557	0.94457	-0.0822704	1.00409	0.0841669	0.0838245	0.00334265	0.0422516
BCCIP_HUMAN	BRCA2 and CDKN1A-interacting protein	BCCIP	1.412	0.49774	1.1349	0.182565	1.27345	0.222862	0.655183	0.340153	0.37466	0.91975	-0.120686	0.88012	-0.184228	0.899935	0.0280226	0.0311385	-0.152457	-0.702815
BCLF1_HUMAN	Bcl-2-associated transcription factor 1	BCLAF1	0.7905	-0.339163	0.44151	-1.17948	0.616005	0.594196	-0.782534	-0.759322	-0.472617	0.68068	-0.554951	0.95152	-0.0716941	0.8161	0.191513	0.234668	-0.313323	-1.47211
BI2L1_HUMAN	Brain-specific angiogenesis inhibitor 1-associated protein 2-like protein 1	BAIAP2L1	3.8536	1.94621	4.8854	2.28848	4.3695	0.242021	0.114304	2.11734	1.7442	1.3929	0.478092	1.4343	0.520347	1.4136	0.0292742	0.020709	0.499219	2.41364
BICC1_HUMAN	Protein bicaudal C homolog 1	BICC1	0.39312	-1.34696	0.86038	-0.216954	0.62675	0.799034	-1.02184	-0.781956	-0.490059	1.011	0.015783	1.0261	0.0371713	1.01855	0.0106773	0.0104829	0.0264772	0.152886
BID_HUMAN	BH3-interacting domain death agonist;BH3-interacting domain death agonist p15;BH3-interacting domain death agonist p13;BH3-interacting domain death agonist p11	BID	0.59019	-0.760749	0.65525	-0.609883	0.62272	0.106678	-0.155663	-0.685316	-0.415586	1.0245	0.03492	0.97348	-0.0387768	0.99899	0.0360766	0.0361131	-0.00192839	0.0170444
BIEA_HUMAN	Biliverdin reductase A	BLVRA	1.4147	0.500496	1.4167	0.502534	1.4157	0.00144118	0.00287365	0.501515	0.499009	1.1077	0.147567	1.0519	0.0729976	1.0798	0.0394566	0.0365406	0.110282	0.553659
BIG2_HUMAN	Brefeldin A-inhibited guanine nucleotide-exchange protein 2	ARFGEF2	0.78747	-0.344703	0.87926	-0.185638	0.833365	0.112476	-0.424164	-0.265171	-0.0918141	0.9967	-0.00476877	1.0252	0.0359054	1.01095	0.0201525	0.0199343	0.0155683	0.100717
BIN1_HUMAN	Myc box-dependent-interacting protein 1	BIN1	0.14178	-2.81827	0.13632	-2.87493	0.13905	0.0400624	-0.0140738	-2.8466	-2.08112	0.78952	-0.340952	0.8792	-0.185737	0.83436	0.0634133	0.0760024	-0.263344	-1.2331
BLMH_HUMAN	Bleomycin hydrolase	BLMH	0.59308	-0.753701	0.60309	-0.729555	0.598085	0.0170742	-0.0230226	-0.741628	-0.458982	1.0411	0.0581086	1.0585	0.0820213	1.0498	0.0123037	0.01172	0.070065	0.361331
BLVRB_HUMAN	Flavin reductase (NADPH)	BLVRB	0.60753	-0.718972	0.57704	-0.793257	0.592285	0.0525269	-0.0694696	-0.756115	-0.470145	1.0672	0.0938306	0.97891	-0.0307519	1.02305	0.0624305	0.0610236	0.0315394	0.177094
BOLA2_HUMAN	BolA-like protein 2	BOLA2;BOLA2B;LOC101060252	2.9581	1.56467	2.767	1.46832	2.86255	0.0681285	0.0449249	1.5165	1.28117	0.98012	-0.0289697	0.9965	-0.00505829	0.98831	0.0115824	0.0117194	-0.017014	-0.055098
BRCC3_HUMAN	Lys-63-specific deubiquitinase BRCC36	BRCC3	0.8944	-0.161008	0.83383	-0.262175	0.864115	0.0715358	-0.338085	-0.211591	-0.0505249	0.92845	-0.107104	0.88065	-0.183359	0.90455	0.0337997	0.0373663	-0.145232	-0.668261
BRE1A_HUMAN	E3 ubiquitin-protein ligase BRE1A	RNF20	1.6151	0.691623	1.5852	0.664665	1.60015	0.0190626	0.02811	0.678144	0.635123	1.0551	0.0773797	1.0177	0.0253123	1.0364	0.0264458	0.025517	0.051346	0.271814
BRK1_HUMAN	Protein BRICK1	BRK1	0.67602	-0.564862	0.87353	-0.195071	0.774775	0.261482	-0.688171	-0.379967	-0.180278	0.90752	-0.139999	0.99649	-0.00507277	0.952005	0.0629113	0.0660829	-0.0725357	-0.320614
BTAF1_HUMAN	TATA-binding protein-associated factor 172	BTAF1	2.6013	1.37923	2.0466	1.03323	2.32395	0.244662	0.202831	1.20623	1.04208	1.0754	0.104873	1.2678	0.342327	1.1716	0.136047	0.116121	0.2236	1.09557
BTF3_HUMAN	Transcription factor BTF3	BTF3	1.5421	0.624896	1.5326	0.615981	1.53735	0.00630394	0.0101604	0.620439	0.590654	0.89721	-0.156482	1.1473	0.198243	1.02225	0.17684	0.17299	0.0208801	0.12612
BZW1_HUMAN	Basic leucine zipper and W2 domain-containing protein 1	BZW1	0.71082	-0.492444	0.91932	-0.121361	0.81507	0.262395	-0.854979	-0.306902	-0.123973	0.81904	-0.287994	1.0766	0.106482	0.94782	0.182122	0.192149	-0.0907559	-0.407747
C19L1_HUMAN	CWF19-like protein 1	CWF19L1	2.4878	1.31487	1.9388	0.955164	2.2133	0.254351	0.224094	1.13502	0.987198	1.023	0.0328061	1.1107	0.151469	1.06685	0.0620133	0.0581274	0.0921377	0.466888
C1GLT_HUMAN	Glycoprotein-N-acetylgalactosamine 3-beta-galactosyltransferase 1	C1GALT1	0.53627	-0.898969	0.69836	-0.517957	0.617315	0.269416	-0.380282	-0.708463	-0.433424	1.1015	0.139469	1.2679	0.342441	1.1847	0.117663	0.0993185	0.240955	1.17856
C1QBP_HUMAN	Complement component 1 Q subcomponent-binding protein, mitochondrial	C1QBP	3.3115	1.72748	3.1919	1.67442	3.2517	0.0375257	0.0220616	1.70095	1.42332	0.91073	-0.134905	0.84072	-0.250303	0.875725	0.0495045	0.0565298	-0.192604	-0.894804
C1TC_HUMAN	C-1-tetrahydrofolate synthase, cytoplasmic;Methylenetetrahydrofolate dehydrogenase;Methenyltetrahydrofolate cyclohydrolase;Formyltetrahydrofolate synthetase	MTHFD1	1.7946	0.843662	1.8056	0.852478	1.8001	0.00623386	0.00735064	0.84807	0.766071	0.98258	-0.0253532	0.96551	-0.0506369	0.974045	0.0120703	0.0123919	-0.0379951	-0.155434
C1TM_HUMAN	Monofunctional C1-tetrahydrofolate synthase, mitochondrial	MTHFD1L	2.1949	1.13416	2.1232	1.08624	2.15905	0.033881	0.030518	1.1102	0.968072	1.1231	0.167486	1.0812	0.112633	1.10215	0.0296278	0.0268818	0.14006	0.696062
C2AIL_HUMAN	CDKN2AIP N-terminal-like protein	CDKN2AIPNL	2.9784	1.57454	2.6371	1.39895	2.80775	0.124158	0.0835096	1.48674	1.25825	1.0254	0.0361868	0.99455	-0.00788419	1.00998	0.0218142	0.0215988	0.0141513	0.0939408
C560_HUMAN	Succinate dehydrogenase cytochrome b560 subunit, mitochondrial	SDHC	1.0646	0.0903115	1.1405	0.189666	1.10255	0.0702546	0.501858	0.139989	0.22041	1.0238	0.0339339	0.99852	-0.00213677	1.01116	0.0178757	0.0176784	0.0158986	0.102297
C9IYL4_HUMAN	General transcription factor IIE subunit 1	GTF2E1	2.3884	1.25604	1.7021	0.767316	2.04525	0.345583	0.341594	1.01168	0.892152	1.0313	0.0444641	0.95159	-0.071588	0.991445	0.0563635	0.0568498	-0.013562	-0.0385897
C9IYN9_HUMAN	SET and MYND domain-containing protein 5	SMYD5	1.5897	0.668755	1.6507	0.723078	1.6202	0.0384125	0.055197	0.695916	0.648818	0.95544	-0.0657628	0.9971	-0.00418989	0.97627	0.0294581	0.0301741	-0.0349764	-0.140998
C9J000_HUMAN	Enoyl-CoA delta isomerase 2, mitochondrial	ECI2	0.90901	-0.137632	0.8587	-0.219774	0.883855	0.0580831	-0.325026	-0.178703	-0.0251804	0.84321	-0.246036	0.80768	-0.308144	0.825445	0.0251235	0.0304363	-0.27709	-1.29884
C9J4M6_HUMAN	DNA-directed RNA polymerase;DNA-directed RNA polymerase II subunit RPB2	POLR2B	0.91189	-0.133068	0.91021	-0.135729	0.91105	0.00188116	-0.0139969	-0.134398	0.00896149	1.0592	0.082975	1.0488	0.0687396	1.054	0.00735391	0.00697714	0.0758573	0.389032
C9J592_HUMAN	Ras-related protein Rab-7a	RAB7A	0.38035	-1.3946	0.51834	-0.948029	0.449345	0.315773	-0.269589	-1.17131	-0.790107	0.98435	-0.0227567	0.91085	-0.134715	0.9476	0.0519723	0.0548463	-0.0787357	-0.350264
C9J7Z1_HUMAN	Probable peptidyl-tRNA hydrolase	PTRH1	0.66942	-0.579016	0.84946	-0.235382	0.75944	0.242986	-0.596726	-0.407199	-0.201264	0.97988	-0.029323	1.0757	0.105276	1.02779	0.067755	0.065923	0.0379764	0.207877
C9J8D4_HUMAN	Mannosyl-oligosaccharide glucosidase	MOGS	0.7854	-0.3485	0.89409	-0.161508	0.839745	0.132224	-0.518515	-0.255004	-0.0839797	1.1276	0.173255	1.1346	0.182184	1.1311	0.00494975	0.00437605	0.17772	0.876158
C9J9D8_HUMAN	Aminoacylase-1	ACY1;ABHD14A-ACY1	1.5555	0.637378	1.3971	0.482435	1.4763	0.109561	0.195678	0.559907	0.544007	0.83998	-0.251573	0.65639	-0.607375	0.748185	0.129818	0.17351	-0.429474	-2.02757
C9J9K3_HUMAN	40S ribosomal protein SA	RPSA;RPSAP58	1.0861	0.119157	1.0416	0.0588014	1.06385	0.0426778	0.479639	0.0889791	0.181101	0.88209	-0.181002	0.98041	-0.0285429	0.93125	0.0695227	0.0746553	-0.104773	-0.474778
C9JBI3_HUMAN	Phosphoserine phosphatase	PSPH	0.99297	-0.010178	0.94404	-0.0830801	0.968505	0.0515496	-1.10553	-0.046629	0.0765983	1.0227	0.032383	1.0114	0.0163537	1.01705	0.00799031	0.00785636	0.0243683	0.142801
C9JC63_HUMAN	Mitochondrial inner membrane protein OXA1L	OXA1L	0.37864	-1.4011	0.46846	-1.094	0.42355	0.217152	-0.174062	-1.24755	-0.848856	0.80236	-0.317678	0.78622	-0.346995	0.79429	0.0114127	0.0143684	-0.332337	-1.56304
C9JES6_HUMAN	Calcium/calmodulin-dependent protein kinase type 1	CAMK1	1.1756	0.233397	1.1034	0.141956	1.1395	0.0646588	0.344523	0.187677	0.257159	0.94402	-0.0831107	0.93587	-0.09562	0.939945	0.00576292	0.00613112	-0.0893653	-0.401097
C9JEV6_HUMAN	N-acetyl-D-glucosamine kinase	NAGK	0.84981	-0.234788	0.83276	-0.264027	0.841285	0.0206755	-0.0828984	-0.249408	-0.0796667	1.2122	0.277628	1.0669	0.093425	1.13955	0.102743	0.0901607	0.185526	0.913492
C9JFE4_HUMAN	COP9 signalosome complex subunit 1	GPS1	0.81777	-0.290233	0.93891	-0.0909412	0.87834	0.140921	-0.739402	-0.190587	-0.0343386	0.94913	-0.0753224	1.0258	0.0367495	0.987465	0.0542139	0.0549021	-0.0192865	-0.0659654
C9JFR7_HUMAN	Cytochrome c	CYCS	1.5794	0.659377	1.5334	0.616734	1.5564	0.0301528	0.0472574	0.638055	0.604229	1.0092	0.0132121	0.94386	-0.0833552	0.97653	0.0462024	0.0473128	-0.0350715	-0.141453
C9JHF5_HUMAN	Mitochondrial fission factor	MFF	0.93746	-0.093171	0.75405	-0.407268	0.845755	0.2221	-0.887621	-0.250219	-0.0802924	0.90063	-0.150994	0.90266	-0.147745	0.901645	0.00143543	0.00159201	-0.149369	-0.688049
C9JIY9_HUMAN	Nucleoporin NUP53	NUP35	1.5664	0.647453	1.5988	0.676989	1.5826	0.0208857	0.0315388	0.662221	0.622852	0.928	-0.107803	0.96359	-0.0535087	0.945795	0.0251659	0.0266082	-0.080656	-0.359447
C9JJ54_HUMAN	WD repeat and FYVE domain-containing protein 1	WDFY1	0.19405	-2.3655	0.17868	-2.48455	0.186365	0.0841813	-0.0347136	-2.42502	-1.75624	0.87841	-0.187034	0.82399	-0.279301	0.8512	0.0384808	0.0452076	-0.233167	-1.08879
C9JW69_HUMAN	Regulator of chromosome condensation	RCC1	3.3697	1.75262	3.1517	1.65613	3.2607	0.0682287	0.0400315	1.70438	1.42596	1.094	0.129613	0.84438	-0.244036	0.96919	0.176508	0.182119	-0.0572115	-0.247331
C9JXB8_HUMAN	60S ribosomal protein L24	RPL24	1.114	0.155749	1.0474	0.0668125	1.0807	0.0628878	0.565126	0.111281	0.198287	0.92089	-0.118899	1.0399	0.0564448	0.980395	0.0841528	0.0858356	-0.0312272	-0.123069
C9JXC1_HUMAN	Ribonucleoside-diphosphate reductase subunit M2	RRM2	8.9829	3.16718	4.9634	2.31133	6.97315	0.605179	0.220928	2.73925	2.22346	0.90184	-0.149057	1.0709	0.0988238	0.98637	0.119543	0.121195	-0.0251164	-0.0938455
C9K025_HUMAN	60S ribosomal protein L35a	RPL35A	1.0801	0.111165	1.0276	0.0392788	1.05385	0.0508311	0.67575	0.0752218	0.170499	0.93377	-0.0988609	1.0166	0.0237521	0.975185	0.0585697	0.06006	-0.0375544	-0.153326
CALM_HUMAN	Calmodulin	CALM1;CALM2;CALM3	1.1849	0.244765	1.189	0.249749	1.18695	0.0035238	0.0142516	0.247257	0.303073	1.0483	0.0680516	0.96726	-0.0480244	1.00778	0.0573039	0.0568616	0.0100136	0.0741537
CALR_HUMAN	Calreticulin	CALR	0.6477	-0.626602	0.5987	-0.740095	0.6232	0.0802513	-0.117438	-0.683349	-0.41407	1.1527	0.205017	1.0886	0.122474	1.12065	0.0453255	0.0404458	0.163746	0.809331
CALU_HUMAN	Calumenin	CALU	0.21359	-2.22708	0.26539	-1.91381	0.23949	0.221515	-0.106989	-2.07045	-1.483	1.137	0.185232	1.0342	0.0485152	1.0856	0.0726906	0.0669589	0.116874	0.585181
CALX_HUMAN	Calnexin	CANX	0.98488	-0.0219801	0.97965	-0.0296617	0.982265	0.00543167	-0.210359	-0.0258209	0.0926335	1.073	0.10165	1.0305	0.0433445	1.05175	0.030052	0.0285734	0.0724973	0.372963
CAMP2_HUMAN	Calmodulin-regulated spectrin-associated protein 2	CAMSAP2	0.72925	-0.455515	0.631	-0.664288	0.680125	0.147625	-0.263663	-0.559901	-0.318939	1.0307	0.0436245	1.0972	0.133827	1.06395	0.0470226	0.0441963	0.0887255	0.45057
CAN1_HUMAN	Calpain-1 catalytic subunit	CAPN1	0.56348	-0.827564	0.63111	-0.664037	0.597295	0.115631	-0.155043	-0.7458	-0.462197	1.0276	0.0392788	0.97557	-0.0356827	1.00158	0.0367908	0.0367325	0.00179805	0.034865
CAN2_HUMAN	Calpain-2 catalytic subunit	CAPN2	0.65119	-0.61885	0.59485	-0.749402	0.62302	0.0923146	-0.134938	-0.684126	-0.414669	0.96749	-0.0476813	0.96221	-0.0555763	0.96485	0.00373352	0.00386954	-0.0516288	-0.220633
CAND1_HUMAN	Cullin-associated NEDD8-dissociated protein 1	CAND1	0.97009	-0.0438095	0.96575	-0.0502783	0.96792	0.00457415	-0.0972315	-0.0470439	0.0762786	1.0351	0.0497702	1.0111	0.0159257	1.0231	0.0169706	0.0165874	0.0328479	0.183352
CAP1_HUMAN	Adenylyl cyclase-associated protein 1	CAP1	0.68479	-0.546266	0.77737	-0.363327	0.73108	0.129358	-0.28443	-0.454797	-0.237944	1.1296	0.175812	1.1146	0.156526	1.1221	0.0106066	0.00945246	0.166169	0.820921
CAP2_HUMAN	Adenylyl cyclase-associated protein 2;Adenylyl cyclase-associated protein	CAP2	0.19095	-2.38873	0.22103	-2.17769	0.20599	0.149233	-0.065361	-2.28321	-1.64695	1.3439	0.426426	1.3388	0.42094	1.34135	0.00360624	0.00268852	0.423683	2.05241
CAPR1_HUMAN	Caprin-1	CAPRIN1	0.74093	-0.432591	0.87791	-0.187855	0.80942	0.173054	-0.557839	-0.310223	-0.126532	0.76412	-0.388129	0.99819	-0.00261364	0.881155	0.165512	0.187836	-0.195371	-0.908039
CASP7_HUMAN	Caspase-7;Caspase-7 subunit p20;Caspase-7 subunit p11	CASP7	0.25456	-1.97392	0.29717	-1.75064	0.275865	0.157885	-0.0847803	-1.86228	-1.32258	1.0697	0.0972062	0.99622	-0.00546372	1.03296	0.0519582	0.0503003	0.0458713	0.245632
CASR_HUMAN	Extracellular calcium-sensing receptor	CASR	1.0417	0.0589399	1.0057	0.00820001	1.0237	0.0358785	1.06877	0.0335699	0.138401	0.90726	-0.140412	0.97494	-0.0366147	0.9411	0.047857	0.0508522	-0.0885134	-0.397023
CATA_HUMAN	Catalase	CAT	0.24667	-2.01935	0.31807	-1.65258	0.28237	0.25934	-0.141255	-1.83596	-1.3023	0.92145	-0.118022	0.84859	-0.23686	0.88502	0.0515198	0.0582131	-0.177441	-0.822295
CATB_HUMAN	Cathepsin B;Cathepsin B light chain;Cathepsin B heavy chain	CTSB	0.052562	-4.24984	0.046179	-4.43662	0.0493705	0.132076	-0.0304096	-4.34323	-3.23444	1.2282	0.296546	0.94282	-0.0849457	1.08551	0.201794	0.185898	0.1058	0.532223
CAZA1_HUMAN	F-actin-capping protein subunit alpha-1	CAPZA1	0.81495	-0.295217	0.86105	-0.215831	0.838	0.056134	-0.219682	-0.255524	-0.0843801	1.0444	0.0626744	1.0464	0.0654344	1.0454	0.00141421	0.0013528	0.0640544	0.332588
CAZA2_HUMAN	F-actin-capping protein subunit alpha-2	CAPZA2	0.51071	-0.969424	0.59064	-0.759649	0.550675	0.148333	-0.171575	-0.864536	-0.553697	1.0367	0.0519985	1.0204	0.0291348	1.02855	0.0115258	0.0112059	0.0405666	0.220264
CBPD_HUMAN	Carboxypeptidase D	CPD	0.50253	-0.992718	0.69377	-0.527471	0.59815	0.32898	-0.432814	-0.760095	-0.473212	1.112	0.153157	1.078	0.108357	1.095	0.0240416	0.0219558	0.130757	0.651573
CBR1_HUMAN	Carbonyl reductase [NADPH] 1	CBR1	0.47414	-1.07661	0.4043	-1.3065	0.43922	0.162555	-0.136422	-1.19156	-0.805707	1.0018	0.00259452	0.90234	-0.148257	0.95207	0.0703288	0.0738694	-0.0728312	-0.322028
CBS_HUMAN	Cystathionine beta-synthase	CBS	60.496	5.91877	5.7683	2.52815	33.1322	2.39753	0.56767	4.22346	3.36721	0.93417	-0.098243	1.0026	0.00374614	0.968385	0.0483873	0.049967	-0.0472484	-0.199685
CBX3_HUMAN	Chromobox protein homolog 3	CBX3	1.5059	0.590626	1.7017	0.766977	1.6038	0.124699	0.183704	0.678801	0.635629	0.91491	-0.128298	0.99767	-0.0033654	0.95629	0.0585202	0.061195	-0.0658318	-0.288555
CC124_HUMAN	Coiled-coil domain-containing protein 124	CCDC124	2.1505	1.10467	1.8746	0.906583	2.01255	0.14007	0.139286	1.00563	0.887488	0.90547	-0.143261	1.1152	0.157302	1.01033	0.148302	0.146784	0.00702061	0.0598404
CCD22_HUMAN	Coiled-coil domain-containing protein 22	CCDC22	0.83188	-0.265553	0.96898	-0.0454612	0.90043	0.155628	-1.00078	-0.155507	-0.0073051	1.2518	0.324004	0.8517	-0.231583	1.05175	0.282913	0.268993	0.0462107	0.247255
CCD47_HUMAN	Coiled-coil domain-containing protein 47	CCDC47	1.3383	0.420402	1.1855	0.245496	1.2619	0.123677	0.37146	0.332949	0.369108	1.1393	0.188148	1.0059	0.00848689	1.0726	0.094328	0.0879434	0.0983173	0.49644
CCD50_HUMAN	Coiled-coil domain-containing protein 50	CCDC50	1.5803	0.660198	1.8522	0.88924	1.71625	0.161957	0.209052	0.774719	0.709545	1.0387	0.054779	1.0524	0.0736832	1.04555	0.00968736	0.00926533	0.0642311	0.333433
CCHL_HUMAN	Cytochrome c-type heme lyase	HCCS	1.1285	0.174406	1.32	0.400538	1.22425	0.159899	0.556225	0.287472	0.334063	1.0836	0.115832	1.027	0.0384362	1.0553	0.0400222	0.037925	0.0771342	0.395138
CCNT1_HUMAN	Cyclin-T1	CCNT1	2.4571	1.29696	2.1892	1.1304	2.32315	0.117771	0.097036	1.21368	1.04782	0.86564	-0.208161	0.86263	-0.213186	0.864135	0.00212839	0.00246303	-0.210674	-0.981218
CD027_HUMAN	UPF0609 protein C4orf27	C4orf27	1.5568	0.638584	1.2396	0.309875	1.3982	0.232432	0.490127	0.474229	0.477982	0.99491	-0.00736207	1.0086	0.0123541	1.00175	0.00968029	0.00966333	0.00249603	0.0382029
CD2AP_HUMAN	CD2-associated protein	CD2AP	1.1586	0.212383	1.1143	0.156138	1.13645	0.0397711	0.215842	0.18426	0.254526	1.0492	0.0692897	1.0069	0.00992041	1.02805	0.0299106	0.0290945	0.0396051	0.215666
CD44_HUMAN	CD44 antigen	CD44	1.2759	0.351515	1.0802	0.111298	1.17805	0.169859	0.734027	0.231407	0.290858	1.2036	0.267356	1.1806	0.23952	1.1921	0.0162635	0.0136427	0.253438	1.23826
CD70_HUMAN	CD70 antigen	CD70	0.32208	-1.63451	0.77371	-0.370135	0.547895	0.894047	-0.891976	-1.00232	-0.659877	1.3729	0.457227	1.2428	0.313594	1.30785	0.0919946	0.0703403	0.38541	1.86938
CD97_HUMAN	CD97 antigen;CD97 antigen subunit alpha;CD97 antigen subunit beta	CD97	0.97327	-0.039088	1.5598	0.641361	1.26653	0.48115	1.59778	0.301137	0.344593	1.0902	0.124593	1.2366	0.306379	1.1634	0.10352	0.0889809	0.215486	1.05676
CDC42_HUMAN	Cell division control protein 42 homolog	CDC42	0.73671	-0.440831	0.77692	-0.364162	0.756815	0.0542133	-0.134693	-0.402497	-0.19764	1.0307	0.0436245	1.0668	0.0932897	1.04875	0.0255266	0.02434	0.0684571	0.353642
CDC5L_HUMAN	Cell division cycle 5-like protein	CDC5L	1.0629	0.0880059	1.2498	0.321697	1.15635	0.165245	0.806656	0.204852	0.270394	0.88566	-0.175175	0.98007	-0.0290433	0.932865	0.066758	0.0715623	-0.102109	-0.462041
CDC73_HUMAN	Parafibromin	CDC73	1.0966	0.133037	1.4511	0.537147	1.27385	0.285749	0.852746	0.335092	0.37076	1.0055	0.00791308	1.0417	0.0589399	1.0236	0.0255973	0.0250071	0.0334265	0.186119
CDK5_HUMAN	Cyclin-dependent kinase 5	CDK5	1.6976	0.763497	1.4629	0.548831	1.58025	0.151791	0.231331	0.656164	0.618184	1.0813	0.112767	0.9956	-0.00636186	1.03845	0.0605991	0.0583553	0.0532025	0.280692
CDK6_HUMAN	Cyclin-dependent kinase 6	CDK6	0.49061	-1.02735	1.211	0.276199	0.850805	0.921749	-2.45423	-0.375576	-0.176895	1.1648	0.220082	1.3963	0.481609	1.28055	0.163695	0.127832	0.350846	1.70408
CDS2_HUMAN	Phosphatidate cytidylyltransferase 2;Phosphatidate cytidylyltransferase;Phosphatidate cytidylyltransferase 1	CDS2;CDS1	4.4307	2.14753	4.2267	2.07953	4.3287	0.0480853	0.0227512	2.11353	1.74126	1.272	0.347099	1.0334	0.0473988	1.1527	0.168716	0.146366	0.197249	0.96955
CDV3_HUMAN	Protein CDV3 homolog	CDV3	2.3214	1.215	1.4193	0.50518	1.87035	0.501915	0.583563	0.860087	0.775332	0.99176	-0.0119371	1.0726	0.101112	1.03218	0.0571625	0.0553804	0.0445876	0.239493
CE051_HUMAN	UPF0600 protein C5orf51	C5orf51	0.40596	-1.30059	0.39017	-1.35783	0.398065	0.0404711	-0.0304475	-1.32921	-0.911782	0.87512	-0.192447	0.87188	-0.197799	0.8735	0.00229103	0.00262281	-0.195123	-0.906851
CE170_HUMAN	Centrosomal protein of 170 kDa;Cep170-like protein	CEP170;CEP170P1	0.97678	-0.0338944	0.83546	-0.259357	0.90612	0.159426	-1.0873	-0.146626	-0.00046119	1.1919	0.253263	1.1757	0.23352	1.1838	0.0114551	0.00967658	0.243392	1.19022
CF211_HUMAN	UPF0364 protein C6orf211	C6orf211	0.76437	-0.387657	0.66406	-0.590614	0.714215	0.143513	-0.293401	-0.489136	-0.264406	0.98056	-0.0283222	0.96122	-0.0570614	0.97089	0.0136754	0.0140855	-0.0426918	-0.177895
CH10_HUMAN	10 kDa heat shock protein, mitochondrial	HSPE1	0.80676	-0.309789	0.79584	-0.32945	0.8013	0.0139025	-0.0434972	-0.319619	-0.133773	1.0234	0.0333701	0.94613	-0.0798897	0.984765	0.0546381	0.0554834	-0.0232598	-0.0849666
CH60_HUMAN	60 kDa heat shock protein, mitochondrial	HSPD1	1.0575	0.0806577	1.0401	0.0567222	1.0488	0.0169249	0.246396	0.06869	0.165465	0.97456	-0.0371771	0.92747	-0.108627	0.951015	0.0332977	0.0350128	-0.0729023	-0.322367
CHERP_HUMAN	Calcium homeostasis endoplasmic reticulum protein	CHERP	1.4077	0.49334	1.3415	0.423847	1.3746	0.0491389	0.107151	0.458593	0.465933	0.95537	-0.0658685	0.9646	-0.0519973	0.959985	0.0065266	0.00679864	-0.0589329	-0.255563
CHM4B_HUMAN	Charged multivesicular body protein 4b	CHMP4B	0.66096	-0.597365	0.66988	-0.578025	0.66542	0.0136752	-0.0232693	-0.587695	-0.340358	1.1065	0.146003	1.0221	0.0315364	1.0643	0.0596798	0.0560742	0.0887699	0.450782
CHRD1_HUMAN	Cysteine and histidine-rich domain-containing protein 1	CHORDC1	1.3974	0.482745	1.5635	0.644779	1.48045	0.114575	0.203234	0.563762	0.546978	0.97146	-0.0417735	1.0468	0.0659858	1.00913	0.0532734	0.0527914	0.0121062	0.0841606
CHSP1_HUMAN	Calcium-regulated heat stable protein 1	CARHSP1	1.6556	0.727354	1.6402	0.713872	1.6479	0.0095335	0.0132297	0.720613	0.66785	1.1451	0.195474	1.0437	0.0617071	1.0944	0.0717006	0.0655159	0.12859	0.641212
CIAO1_HUMAN	Probable cytosolic iron-sulfur protein assembly protein CIAO1	CIAO1	1.2067	0.271067	1.3584	0.441908	1.28255	0.120803	0.33887	0.356488	0.387248	0.95949	-0.0596603	0.9642	-0.0525957	0.961845	0.00333047	0.00346259	-0.056128	-0.242149
CIP4_HUMAN	Cdc42-interacting protein 4	TRIP10	1.098	0.134878	1.4685	0.554343	1.28325	0.296607	0.860701	0.344611	0.378095	0.99004	-0.0144413	1.0548	0.0769695	1.02242	0.0457922	0.0447881	0.0312641	0.175778
CISD2_HUMAN	CDGSH iron-sulfur domain-containing protein 2	CISD2	0.70885	-0.496448	0.67561	-0.565737	0.69223	0.0489952	-0.0922536	-0.531093	-0.296739	1.168	0.22404	1.0308	0.0437644	1.0994	0.0970151	0.0882436	0.133902	0.666615
CKAP4_HUMAN	Cytoskeleton-associated protein 4	CKAP4	0.082567	-3.59829	0.098071	-3.35003	0.090319	0.175547	-0.0505294	-3.47416	-2.56472	0.98624	-0.0199893	0.90763	-0.139824	0.946935	0.0555857	0.0587006	-0.0799066	-0.355863
CKAP5_HUMAN	Cytoskeleton-associated protein 5	CKAP5	1.4827	0.568227	1.2203	0.287236	1.3515	0.198691	0.464522	0.427731	0.44215	0.96792	-0.0470403	0.97498	-0.0365555	0.97145	0.00499217	0.00513889	-0.0417979	-0.17362
CLCC1_HUMAN	Chloride channel CLIC-like protein 1	CLCC1	0.43945	-1.18623	0.78693	-0.345693	0.61319	0.594349	-0.775952	-0.765961	-0.477733	1.1571	0.210514	1.1299	0.176195	1.1435	0.0192333	0.0168197	0.193354	0.950927
CLH1_HUMAN	Clathrin heavy chain 1	CLTC	0.61623	-0.698459	0.57267	-0.804224	0.59445	0.0747871	-0.099538	-0.751342	-0.466467	1.0581	0.081476	1.0621	0.0869196	1.0601	0.00282843	0.00266808	0.0841978	0.428918
CLIC1_HUMAN	Chloride intracellular channel protein 1	CLIC1	1.6175	0.693766	1.6441	0.717298	1.6308	0.0166399	0.0235849	0.705532	0.656228	1.0063	0.00906047	0.99295	-0.010207	0.999625	0.00943988	0.00944342	-0.000573277	0.0235249
CLIC4_HUMAN	Chloride intracellular channel protein 4	CLIC4	0.27061	-1.88571	0.25113	-1.99349	0.26087	0.0762125	-0.0392928	-1.9396	-1.38216	0.89707	-0.156708	0.92622	-0.110573	0.911645	0.0206122	0.0226099	-0.13364	-0.612829
CLMN_HUMAN	Calmin	CLMN	9.1692	3.1968	8.2996	3.05304	8.7344	0.101649	0.0325287	3.12492	2.52066	0.94922	-0.0751856	0.91749	-0.124236	0.933355	0.0224365	0.0240385	-0.0997106	-0.45057
CMBL_HUMAN	Carboxymethylenebutenolidase homolog	CMBL	0.45103	-1.1487	0.40277	-1.31197	0.4269	0.115447	-0.0938338	-1.23034	-0.835591	0.91732	-0.124503	0.88274	-0.17994	0.90003	0.0244518	0.0271677	-0.152221	-0.701687
CN166_HUMAN	UPF0568 protein C14orf166	C14orf166	0.91454	-0.128882	0.87054	-0.200018	0.89254	0.0503005	-0.305872	-0.16445	-0.0141965	0.91347	-0.130571	0.95676	-0.063771	0.935115	0.0306107	0.0327346	-0.0971709	-0.438425
CN37_HUMAN	2,3-cyclic-nucleotide 3-phosphodiesterase	CNP	0.21864	-2.19337	0.27312	-1.87239	0.24588	0.226965	-0.111647	-2.03288	-1.45405	0.9232	-0.115285	1.0003	0.000432744	0.96175	0.0545179	0.0566862	-0.0574261	-0.248357
CND3_HUMAN	Condensin complex subunit 3	NCAPG	4.1768	2.0624	3.0926	1.62882	3.6347	0.306586	0.166116	1.84561	1.53479	1.0877	0.121281	1.103	0.141433	1.09535	0.0108187	0.00987697	0.131357	0.654441
CNDP2_HUMAN	Cytosolic non-specific dipeptidase	CNDP2	0.34934	-1.5173	0.3501	-1.51416	0.34972	0.00221693	-0.00146262	-1.51573	-1.05552	0.95883	-0.060653	0.91832	-0.122931	0.938575	0.0286449	0.0305196	-0.0917921	-0.412702
CNOT1_HUMAN	CCR4-NOT transcription complex subunit 1	CNOT1	1.0521	0.0732718	1.1411	0.190425	1.0966	0.08284	0.628296	0.131849	0.214137	0.95365	-0.0684682	0.99209	-0.0114571	0.97287	0.0271812	0.0279392	-0.0399627	-0.164843
CNPY2_HUMAN	Protein canopy homolog 2	CNPY2	0.5551	-0.84918	0.66595	-0.586514	0.610525	0.185733	-0.258736	-0.717847	-0.440656	1.025	0.0356239	1.0024	0.00345832	1.0137	0.0159806	0.0157646	0.0195411	0.119716
CNPY3_HUMAN	Protein canopy homolog 3	CNPY3	0.32094	-1.63962	0.34835	-1.52139	0.334645	0.083604	-0.052897	-1.58051	-1.10544	1.1082	0.148218	1.0389	0.0550568	1.07355	0.0490025	0.0456453	0.101638	0.512318
COASY_HUMAN	Bifunctional coenzyme A synthase;Phosphopantetheine adenylyltransferase;Dephospho-CoA kinase	COASY	0.37619	-1.41047	0.35713	-1.48548	0.36666	0.0530416	-0.0366316	-1.44797	-1.0033	0.91366	-0.130271	0.93461	-0.0975636	0.924135	0.0148139	0.01603	-0.113917	-0.518509
COG5_HUMAN	Conserved oligomeric Golgi complex subunit 5	COG5	0.85141	-0.232074	1.0146	0.0209111	0.933005	0.178887	-1.69431	-0.105581	0.0311684	1.0668	0.0932897	0.98079	-0.0279838	1.0238	0.0608183	0.0594047	0.032653	0.18242
COG6_HUMAN	Conserved oligomeric Golgi complex subunit 6	COG6	0.71387	-0.486267	0.8069	-0.309538	0.760385	0.124966	-0.314062	-0.397902	-0.1941	0.89621	-0.158091	0.87136	-0.198659	0.883785	0.0175716	0.0198822	-0.178375	-0.826761
COMD9_HUMAN	COMM domain-containing protein 9	COMMD9	0.74136	-0.431754	0.89677	-0.15719	0.819065	0.194146	-0.659302	-0.294472	-0.114394	1.0498	0.0701145	1.1142	0.156008	1.082	0.0455377	0.0420866	0.113061	0.566949
COMT_HUMAN	Catechol O-methyltransferase	COMT	0.43778	-1.19172	0.44785	-1.15891	0.442815	0.0231999	-0.0197392	-1.17532	-0.793191	1.177	0.235114	1.0514	0.0723116	1.1142	0.0888126	0.0797098	0.153713	0.761354
COPA_HUMAN	Coatomer subunit alpha;Xenin;Proxenin	COPA	0.49918	-1.00237	0.5218	-0.938431	0.51049	0.0452102	-0.0465892	-0.9704	-0.635277	1.0446	0.0629506	1.0475	0.0669502	1.04605	0.00205061	0.00196034	0.0649504	0.336873
COPB_HUMAN	Coatomer subunit beta	COPB1	0.53462	-0.903414	0.56017	-0.836063	0.547395	0.0476243	-0.054757	-0.869739	-0.557706	1.0091	0.0130692	1.0425	0.0600474	1.0258	0.0236174	0.0230234	0.0365583	0.201096
COPD_HUMAN	Coatomer subunit delta	ARCN1	0.64123	-0.641086	0.66018	-0.599069	0.650705	0.0297109	-0.0479148	-0.620077	-0.365312	1.0437	0.0617071	1.0365	0.0517201	1.0401	0.00509117	0.00489488	0.0567136	0.297483
COPE_HUMAN	Coatomer subunit epsilon	COPE	0.5239	-0.932637	0.61333	-0.705265	0.568615	0.160776	-0.19632	-0.818951	-0.518568	1.0695	0.0969365	1.0319	0.0453032	1.0507	0.0265872	0.0253043	0.0711198	0.366376
COPG1_HUMAN	Coatomer subunit gamma-1	COPG1	0.43655	-1.19578	0.4846	-1.04513	0.460575	0.106524	-0.0950718	-1.12046	-0.750915	1.0531	0.0746424	1.0402	0.0568609	1.04665	0.00912168	0.00871512	0.0657517	0.340705
COPG2_HUMAN	Coatomer subunit gamma-2	COPG2	1.0177	0.0253123	1.0435	0.0614306	1.0306	0.0255395	0.588854	0.0433715	0.145954	0.95015	-0.0737728	0.89393	-0.161766	0.92204	0.0397535	0.0431148	-0.11777	-0.536932
COQ7_HUMAN	Ubiquinone biosynthesis protein COQ7 homolog	COQ7	1.1593	0.213254	1.1603	0.214498	1.1598	0.000879582	0.00411258	0.213876	0.277349	0.94782	-0.077315	0.73518	-0.443831	0.8415	0.150359	0.17868	-0.260573	-1.21985
COR1B_HUMAN	Coronin-1B	CORO1B	0.43609	-1.1973	0.42416	-1.23732	0.430125	0.0282965	-0.0232451	-1.21731	-0.825552	0.87235	-0.197021	0.93034	-0.10417	0.901345	0.0410051	0.0454933	-0.150596	-0.693912
CORO7_HUMAN	Coronin-7;Coronin	CORO7;CORO7-PAM16	2.6694	1.41652	2.2785	1.18808	2.47395	0.161525	0.124031	1.3023	1.11611	1.0205	0.0292762	0.9449	-0.0817664	0.9827	0.0534573	0.0543984	-0.0262451	-0.0992432
COTL1_HUMAN	Coactosin-like protein	COTL1	1.4638	0.549718	1.2563	0.329181	1.36005	0.155944	0.354861	0.43945	0.45118	0.83249	-0.264495	0.87566	-0.191557	0.854075	0.0305258	0.0357414	-0.228026	-1.0642
CPSF6_HUMAN	Cleavage and polyadenylation specificity factor subunit 6	CPSF6	1.5414	0.624241	1.3854	0.470303	1.4634	0.108851	0.198898	0.547272	0.53427	0.98363	-0.0238124	0.99967	-0.000476168	0.99165	0.011342	0.0114375	-0.0121443	-0.03181
CPSF7_HUMAN	Cleavage and polyadenylation specificity factor subunit 7	CPSF7	1.4969	0.581978	1.3238	0.404685	1.41035	0.125365	0.254119	0.493332	0.492702	0.95915	-0.0601716	0.95379	-0.0682564	0.95647	0.00379009	0.00396258	-0.064214	-0.280818
CRK_HUMAN	Adapter molecule crk	CRK	1.5936	0.67229	1.8074	0.853916	1.7005	0.128429	0.168299	0.763103	0.700593	1.2329	0.302056	1.1633	0.218223	1.1981	0.0492146	0.0410772	0.260139	1.27031
CRKL_HUMAN	Crk-like protein	CRKL	0.98303	-0.0246926	0.84228	-0.247628	0.912655	0.157639	-1.15775	-0.13616	0.0076037	0.92244	-0.116473	0.93205	-0.101521	0.927245	0.0067953	0.00732848	-0.108997	-0.494979
CS010_HUMAN	UPF0556 protein C19orf10	C19orf10	0.37442	-1.41727	0.37287	-1.42326	0.373645	0.00423187	-0.00297964	-1.42026	-0.981951	1.0828	0.114767	1.0583	0.0817487	1.07055	0.0173241	0.0161824	0.0982577	0.496155
CSK22_HUMAN	Casein kinase II subunit alpha	CSNK2A2	1.1339	0.181293	1.2618	0.335483	1.19785	0.109029	0.421957	0.258388	0.311651	1.0498	0.0701145	1.1305	0.176961	1.09015	0.0570635	0.0523446	0.123538	0.617049
CSK2B_HUMAN	Casein kinase II subunit beta	CSNK2B	1.7112	0.775008	1.807	0.853597	1.7591	0.0555702	0.0682427	0.814302	0.740049	0.9512	-0.0721794	0.93934	-0.0902806	0.94527	0.00838629	0.00887184	-0.08123	-0.362192
CSKP_HUMAN	Peripheral plasma membrane protein CASK	CASK	0.69101	-0.533222	0.75447	-0.406465	0.72274	0.0896307	-0.190767	-0.469843	-0.249539	0.84747	-0.238766	0.80952	-0.304861	0.828495	0.0268347	0.0323897	-0.271814	-1.2736
CSN3_HUMAN	COP9 signalosome complex subunit 3	COPS3	0.83418	-0.261569	0.85248	-0.230262	0.84333	0.0221376	-0.090021	-0.245916	-0.0769759	0.91858	-0.122523	1.0272	0.0387171	0.97289	0.0768059	0.0789462	-0.0419028	-0.174121
CSTF1_HUMAN	Cleavage stimulation factor subunit 1	CSTF1	1.3817	0.466444	1.242	0.312665	1.31185	0.108738	0.279135	0.389555	0.41273	1.0004	0.000576963	0.97258	-0.0401112	0.98649	0.0196717	0.0199411	-0.0197671	-0.068264
CSTF3_HUMAN	Cleavage stimulation factor subunit 3	CSTF3	1.6678	0.737946	1.6195	0.695548	1.64365	0.0299798	0.0418276	0.716747	0.664871	0.86986	-0.201145	1.009	0.0129262	0.93943	0.0983868	0.10473	-0.0941093	-0.423784
CTBL1_HUMAN	Beta-catenin-like protein 1	CTNNBL1	1.4513	0.537346	1.469	0.554834	1.46015	0.0123663	0.0226452	0.54609	0.533359	1.0079	0.0113525	0.98147	-0.0269839	0.994685	0.0186888	0.0187887	-0.00781571	-0.0111099
CTBP2_HUMAN	C-terminal-binding protein 2	CTBP2	1.8908	0.918997	1.6035	0.681224	1.74715	0.16813	0.210134	0.800111	0.729112	0.97067	-0.0429472	0.99749	-0.00362572	0.98408	0.0189646	0.0192714	-0.0232865	-0.0850942
CTCF_HUMAN	Transcriptional repressor CTCF	CTCF	3.2641	1.70669	3.2515	1.70111	3.2578	0.00394554	0.0023156	1.7039	1.42559	1.0022	0.00317044	0.94162	-0.0867831	0.97191	0.0428365	0.0440746	-0.0418063	-0.17366
CTND1_HUMAN	Catenin delta-1	CTNND1	0.46003	-1.1202	0.70201	-0.510437	0.58102	0.431168	-0.528834	-0.815318	-0.515769	1.0943	0.130008	1.1158	0.158078	1.10505	0.0152028	0.0137576	0.144043	0.715111
CUL1_HUMAN	Cullin-1	CUL1	0.96253	-0.0550966	0.83954	-0.252329	0.901035	0.139464	-0.907305	-0.153713	-0.00592251	0.98989	-0.0146599	0.94951	-0.0747449	0.9697	0.028553	0.0294452	-0.0447024	-0.18751
CUL3_HUMAN	Cullin-3	CUL3	0.85561	-0.224975	0.98133	-0.0271897	0.91847	0.139855	-1.10924	-0.126082	0.0153701	0.92875	-0.106638	0.96591	-0.0500393	0.94733	0.0262761	0.027737	-0.0783386	-0.348365
CUL4A_HUMAN	Cullin-4A	CUL4A	0.96981	-0.044226	1.0747	0.103934	1.02225	0.104765	3.50924	0.029854	0.135538	0.97441	-0.0373992	0.92905	-0.106172	0.95173	0.0320744	0.0337011	-0.0717855	-0.317027
CUL4B_HUMAN	Cullin-4B	CUL4B	0.41867	-1.25611	0.50315	-0.99094	0.46091	0.187507	-0.166891	-1.12353	-0.75328	0.94176	-0.0865686	0.91152	-0.133654	0.92664	0.0213829	0.0230757	-0.110111	-0.500308
CUTA_HUMAN	Protein CutA	CUTA	0.4875	-1.03653	0.437	-1.19429	0.46225	0.111559	-0.100017	-1.11541	-0.747025	0.9914	-0.0124608	0.8517	-0.231583	0.92155	0.0987828	0.107192	-0.122022	-0.557267
CY1_HUMAN	Cytochrome c1, heme protein, mitochondrial	CYC1	0.78321	-0.352529	0.89567	-0.158961	0.83944	0.136873	-0.535195	-0.255745	-0.0845504	0.81717	-0.291292	0.79216	-0.336136	0.804665	0.0176847	0.0219778	-0.313714	-1.47398
CY24A_HUMAN	Cytochrome b-245 light chain	CYBA	1.4757	0.561399	1.2956	0.37362	1.38565	0.13278	0.284015	0.46751	0.472804	0.95659	-0.0640274	0.75446	-0.406484	0.855525	0.142927	0.167064	-0.235256	-1.09877
CYB5_HUMAN	Cytochrome b5	CYB5A	0.26791	-1.90018	0.31219	-1.6795	0.29005	0.156041	-0.0871817	-1.78984	-1.26676	1.0029	0.00417776	0.92702	-0.109328	0.96496	0.0536553	0.0556036	-0.0525749	-0.225158
CYFP1_HUMAN	Cytoplasmic FMR1-interacting protein 1	CYFIP1	0.98269	-0.0251917	1.1085	0.148609	1.0456	0.122896	1.99155	0.0617085	0.160085	1.0504	0.0709388	1.0607	0.0850167	1.05555	0.0072832	0.00689991	0.0779777	0.399172
CYTB_HUMAN	Cystatin-B	CSTB	0.53872	-0.892392	0.54164	-0.884594	0.54018	0.00551448	-0.00620656	-0.888493	-0.572159	1.0688	0.0959919	1.0496	0.0698396	1.0592	0.0135765	0.0128176	0.0829158	0.422787
D3DQ64_HUMAN	GTP:AMP phosphotransferase AK4, mitochondrial	AK4	0.83579	-0.258788	0.81215	-0.300182	0.82397	0.0292702	-0.104729	-0.279485	-0.102845	0.99914	-0.00124125	0.93911	-0.0906339	0.969125	0.0424476	0.0437999	-0.0459376	-0.193417
D3YTB1_HUMAN	60S ribosomal protein L32	RPL32	1.1176	0.160404	1.0756	0.105142	1.0966	0.0390763	0.29431	0.132773	0.214849	0.91132	-0.13397	1.0078	0.0112094	0.95956	0.0682217	0.0710968	-0.0613805	-0.267268
D6R992_HUMAN	Transcription factor RelB	RELB	4.4897	2.16662	3.9506	1.98207	4.22015	0.130495	0.0629088	2.07435	1.71106	1.0821	0.113834	1.0013	0.00187429	1.0417	0.0571342	0.0548471	0.0578541	0.302936
D6R9P3_HUMAN	Heterogeneous nuclear ribonucleoprotein A/B	HNRNPAB	2.0343	1.02453	2.0152	1.01092	2.02475	0.00962332	0.00945569	1.01773	0.896812	0.91564	-0.127148	1.0101	0.0144981	0.96287	0.0667933	0.069369	-0.0563247	-0.24309
D6RB59_HUMAN	Exocyst complex component 3	EXOC3	0.73957	-0.435241	0.80371	-0.315253	0.77164	0.0848446	-0.226103	-0.375247	-0.176641	1.071	0.0989585	1.0201	0.0287106	1.04555	0.0359917	0.0344237	0.0638345	0.331536
D6RBV2_HUMAN	Vesicular integral-membrane protein VIP36	LMAN2	0.79436	-0.332135	0.84061	-0.250491	0.817485	0.0577308	-0.198174	-0.291313	-0.11196	1.0713	0.0993625	1.0852	0.117961	1.07825	0.00982878	0.0091155	0.108662	0.545909
D6RCD0_HUMAN	Estradiol 17-beta-dehydrogenase 11	HSD17B11	0.39163	-1.35244	0.58825	-0.765499	0.48994	0.415028	-0.391917	-1.05897	-0.70353	1.0133	0.0190614	1.0262	0.0373119	1.01975	0.00912168	0.00894501	0.0281866	0.161061
D6RCK3_HUMAN	MOB kinase activator 1A;MOB kinase activator 1B	MOB1B;MOB1A	0.80644	-0.310361	0.961	-0.0573917	0.88372	0.178876	-0.972808	-0.183876	-0.0291671	0.99474	-0.0076086	0.92791	-0.107943	0.961325	0.0472559	0.0491571	-0.0577759	-0.25003
D6RD47_HUMAN	40S ribosomal protein S23	RPS23	1.2408	0.311271	1.0633	0.0885487	1.15205	0.157488	0.787797	0.19991	0.266586	0.91197	-0.132942	1.006	0.00863031	0.958985	0.0664893	0.0693329	-0.0621557	-0.270975
D6RDU5_HUMAN	Septin-11	2014-09-11	0.51801	-0.948948	0.53105	-0.91308	0.52453	0.0253623	-0.0272416	-0.931014	-0.604926	0.97723	-0.0332299	1.217	0.283329	1.09712	0.169543	0.154535	0.12505	0.624279
D6RDU9_HUMAN	Glutamyl-tRNA(Gln) amidotransferase subunit B, mitochondrial	PET112	1.1028	0.141171	1.3944	0.479644	1.2486	0.239337	0.77104	0.310408	0.351738	1.0497	0.0699771	0.90145	-0.149681	0.975575	0.104829	0.107453	-0.0398518	-0.164313
D6REK3_HUMAN	Peptidyl-prolyl cis-trans isomerase CWC27 homolog	CWC27	1.1544	0.207143	1.2609	0.334454	1.20765	0.0900222	0.332432	0.270799	0.321214	1.0269	0.0382957	0.9206	-0.119354	0.97375	0.0751655	0.0771917	-0.040529	-0.167552
D6RFM5_HUMAN	Succinate dehydrogenase [ubiquinone] flavoprotein subunit, mitochondrial	SDHA	0.66856	-0.580871	0.67417	-0.568816	0.671365	0.00852445	-0.0148292	-0.574843	-0.330454	0.98313	-0.0245459	0.89016	-0.167863	0.936645	0.0657397	0.0701864	-0.0962047	-0.433804
D6RG13_HUMAN	40S ribosomal protein S3a	RPS3A	1.0122	0.0174944	1.0164	0.0234683	1.0143	0.00422419	0.206246	0.0204813	0.128315	0.88057	-0.18349	0.99988	-0.000173134	0.940225	0.0843649	0.0897284	-0.0918318	-0.412892
D6RHX8_HUMAN	G protein-coupled receptor kinase 6	GRK6	2.6186	1.3888	3.8303	1.93746	3.22445	0.387962	0.233273	1.66313	1.39417	0.99558	-0.00639085	1.207	0.271426	1.10129	0.149497	0.135747	0.132517	0.659992
DAXX_HUMAN	Death domain-associated protein 6	DAXX	3.1871	1.67224	3.4901	1.80327	3.3386	0.092648	0.0533147	1.73776	1.45168	0.99589	-0.0059417	1.0325	0.0461418	1.01419	0.0258872	0.0255249	0.0201	0.122389
DAZP1_HUMAN	DAZ-associated protein 1	DAZAP1	1.0689	0.0961269	0.94994	-0.0740917	1.00942	0.120363	10.9246	0.0110176	0.121022	0.92896	-0.106312	0.96559	-0.0505174	0.947275	0.0259013	0.027343	-0.0784145	-0.348728
DBLOH_HUMAN	Diablo homolog, mitochondrial	DIABLO	0.85205	-0.23099	0.83385	-0.26214	0.84295	0.0220265	-0.0893335	-0.246565	-0.0774763	1.0404	0.0571383	1.0405	0.057277	1.04045	7.07107e-05	6.79616e-05	0.0572076	0.299845
DC1I2_HUMAN	Cytoplasmic dynein 1 intermediate chain 2	DYNC1I2	1.6773	0.746141	1.9118	0.934932	1.79455	0.133495	0.158822	0.840536	0.760265	1.0256	0.0364682	0.97965	-0.0296617	1.00263	0.0324916	0.0324065	0.00340324	0.0425414
DC1L1_HUMAN	Cytoplasmic dynein 1 light intermediate chain 1	DYNC1LI1	2.272	1.18396	2.3008	1.20214	2.2864	0.0128501	0.0107708	1.19305	1.03192	0.97698	-0.0335991	0.91226	-0.132483	0.94462	0.045764	0.0484469	-0.0830411	-0.370853
DC1L2_HUMAN	Cytoplasmic dynein 1 light intermediate chain 2	DYNC1LI2	1.4836	0.569102	1.8143	0.859413	1.64895	0.205281	0.287404	0.714258	0.662952	1.1266	0.171975	1.0516	0.072586	1.0891	0.053033	0.0486943	0.122281	0.611038
DCAF8_HUMAN	DDB1- and CUL4-associated factor 8	DCAF8	0.59641	-0.745624	0.97004	-0.0438839	0.783225	0.496205	-1.257	-0.394754	-0.191673	0.97366	-0.03851	0.83077	-0.267479	0.902215	0.101038	0.111989	-0.152994	-0.705385
DCBD2_HUMAN	Discoidin, CUB and LCCL domain-containing protein 2	DCBLD2	1.1161	0.158466	0.96902	-0.0454017	1.04256	0.144156	2.54998	0.0565323	0.156096	1.0627	0.0877344	1.0721	0.100439	1.0674	0.0066468	0.0062271	0.0940869	0.476209
DCK_HUMAN	Deoxycytidine kinase	DCK	1.3287	0.410015	0.90938	-0.137045	1.11904	0.38683	2.83422	0.136485	0.21771	0.86335	-0.211983	0.87603	-0.190948	0.86969	0.00896611	0.0103096	-0.201465	-0.937182
DCPS_HUMAN	m7GpppX diphosphatase	DCPS	1.6109	0.687867	1.1475	0.198494	1.3792	0.346039	0.780808	0.443181	0.454055	0.95279	-0.0697698	0.8828	-0.179841	0.917795	0.0494904	0.0539232	-0.124806	-0.57058
DCTN1_HUMAN	Dynactin subunit 1	DCTN1	1.3472	0.429964	1.3471	0.429857	1.34715	7.57258e-05	0.000176143	0.42991	0.443829	1.0884	0.122209	1.0263	0.0374525	1.05735	0.0439113	0.0415296	0.0798307	0.408033
DCTN4_HUMAN	Dynactin subunit 4	DCTN4	1.151	0.202888	1.1862	0.246347	1.1686	0.0307305	0.136812	0.224618	0.285626	1.058	0.0813396	0.9786	-0.0312088	1.0183	0.0561443	0.0551353	0.0250654	0.146134
DCTP1_HUMAN	dCTP pyrophosphatase 1	DCTPP1	6.2757	2.64978	5.3567	2.42134	5.8162	0.161526	0.0637042	2.53556	2.06648	1.0436	0.0615688	0.98473	-0.0221999	1.01416	0.0416274	0.041046	0.0196845	0.120402
DCUP_HUMAN	Uroporphyrinogen decarboxylase	UROD	1.112	0.153157	0.97028	-0.043527	1.04114	0.139076	2.5372	0.0548149	0.154773	0.97814	-0.0318871	0.89139	-0.165871	0.934765	0.0613415	0.0656224	-0.0988792	-0.446594
DDB1_HUMAN	DNA damage-binding protein 1	DDB1	0.65708	-0.605859	0.88779	-0.17171	0.772435	0.30699	-0.789615	-0.388784	-0.187073	0.98642	-0.019726	0.95371	-0.0683775	0.970065	0.0231295	0.0238432	-0.0440517	-0.184398
DDB2_HUMAN	DNA damage-binding protein 2	DDB2	0.5575	-0.842956	0.43005	-1.21742	0.493775	0.264788	-0.257029	-1.03019	-0.681353	1.4112	0.496922	0.90047	-0.15125	1.15583	0.361141	0.31245	0.172836	0.852805
DDX1_HUMAN	ATP-dependent RNA helicase DDX1	DDX1	1.0742	0.103263	1.0071	0.0102069	1.04065	0.0658003	1.15979	0.0567348	0.156253	0.89115	-0.16626	0.95566	-0.0654307	0.923405	0.0456155	0.0493992	-0.115845	-0.527729
DDX17_HUMAN	Probable ATP-dependent RNA helicase DDX17	DDX17	0.989	-0.0159576	0.98529	-0.0213797	0.987145	0.00383401	-0.205372	-0.0186686	0.0981452	0.81336	-0.298034	0.90576	-0.142799	0.85956	0.0653367	0.0760118	-0.220417	-1.02781
DDX21_HUMAN	Nucleolar RNA helicase 2	DDX21	1.5814	0.661202	1.1016	0.1396	1.3415	0.368828	0.921146	0.400401	0.421089	0.94344	-0.0839973	0.87801	-0.187691	0.910725	0.046266	0.0508013	-0.135844	-0.623368
DDX3X_HUMAN	ATP-dependent RNA helicase DDX3X;ATP-dependent RNA helicase DDX3Y	DDX3X;DDX3Y	0.40751	-1.29509	0.51587	-0.954921	0.46169	0.240538	-0.21381	-1.12501	-0.75442	0.79207	-0.3363	1.0488	0.0687396	0.920435	0.181536	0.197228	-0.13378	-0.613498
DDX42_HUMAN	ATP-dependent RNA helicase DDX42	DDX42	0.71457	-0.484853	0.64461	-0.633502	0.67959	0.105111	-0.187974	-0.559177	-0.318381	0.8634	-0.211899	0.98618	-0.0200771	0.92479	0.0868186	0.0938792	-0.115988	-0.528412
DDX46_HUMAN	Probable ATP-dependent RNA helicase DDX46	DDX46	1.7753	0.828063	1.8008	0.848638	1.78805	0.0145488	0.0173541	0.83835	0.758581	0.99166	-0.0120825	1.0423	0.0597706	1.01698	0.0358079	0.03521	0.023844	0.140293
DDX6_HUMAN	Probable ATP-dependent RNA helicase DDX6	DDX6	1.3587	0.442227	1.2736	0.348912	1.31615	0.0659835	0.166806	0.39557	0.417365	1.0236	0.0336521	0.99854	-0.00210787	1.01107	0.0177201	0.0175261	0.0157721	0.101692
DEST_HUMAN	Destrin	DSTN	1.9014	0.927062	2.3328	1.22206	2.1171	0.208597	0.194123	1.07456	0.94061	1.1709	0.227618	1.1043	0.143132	1.1376	0.0470933	0.0413971	0.185375	0.912768
DFFA_HUMAN	DNA fragmentation factor subunit alpha	DFFA	3.6186	1.85543	3.8304	1.9375	3.7245	0.0580276	0.0305978	1.89646	1.57398	1.0382	0.0540844	1.0253	0.0360461	1.03175	0.00912168	0.00884098	0.0450652	0.241778
DHB12_HUMAN	Estradiol 17-beta-dehydrogenase 12	HSD17B12	0.58456	-0.774577	0.65626	-0.607661	0.62041	0.118028	-0.170778	-0.691119	-0.420058	1.0456	0.064331	0.96075	-0.057767	1.00318	0.059998	0.0598081	0.00328201	0.0419616
DHE3_HUMAN	Glutamate dehydrogenase 1, mitochondrial;Glutamate dehydrogenase;Glutamate dehydrogenase 2, mitochondrial	GLUD1;GLUD2	0.5674	-0.817562	0.55341	-0.853579	0.560405	0.0254682	-0.03048	-0.835571	-0.531375	1.0406	0.0574156	0.89846	-0.154474	0.96953	0.100508	0.103667	-0.0485291	-0.20581
DHSB_HUMAN	Succinate dehydrogenase [ubiquinone] iron-sulfur subunit, mitochondrial	SDHB	1.0281	0.0399806	1.0809	0.112233	1.0545	0.0510902	0.671296	0.0761068	0.171181	1.012	0.0172093	0.8838	-0.178208	0.9479	0.0906511	0.0956336	-0.0804994	-0.358699
DHSO_HUMAN	Sorbitol dehydrogenase	SORD	0.54169	-0.884461	0.50283	-0.991857	0.52226	0.075941	-0.0809468	-0.938159	-0.610432	0.8792	-0.185737	0.92325	-0.115207	0.901225	0.0311481	0.0345619	-0.150472	-0.69332
DHX15_HUMAN	Putative pre-mRNA-splicing factor ATP-dependent RNA helicase DHX15	DHX15	1.0808	0.1121	0.90642	-0.141748	0.99361	0.179498	-12.1082	-0.0148244	0.101108	0.94057	-0.0883928	0.95001	-0.0739854	0.94529	0.00667509	0.00706142	-0.0811891	-0.361997
DHX29_HUMAN	ATP-dependent RNA helicase DHX29	DHX29	1.1506	0.202386	1.3565	0.439889	1.25355	0.16794	0.522952	0.321138	0.360007	0.9271	-0.109203	1.2061	0.27035	1.0666	0.197283	0.184964	0.0805732	0.411584
DHX30_HUMAN	Putative ATP-dependent RNA helicase DHX30	DHX30	1.644	0.71721	1.5756	0.655901	1.6098	0.043352	0.0631442	0.686556	0.641605	0.86785	-0.204482	0.91481	-0.128456	0.89133	0.0332057	0.0372541	-0.166469	-0.769823
DHX57_HUMAN	Putative ATP-dependent RNA helicase DHX57	DHX57	2.0488	1.03478	2.1269	1.08875	2.08785	0.0381647	0.0359446	1.06177	0.930749	0.97622	-0.0347218	1.127	0.172488	1.05161	0.106618	0.101385	0.0688829	0.355678
DHX9_HUMAN	ATP-dependent RNA helicase A	DHX9	0.67813	-0.560366	0.6052	-0.724516	0.641665	0.116071	-0.180673	-0.642441	-0.382546	0.88386	-0.17811	0.91554	-0.127305	0.8997	0.0224011	0.0248985	-0.152708	-0.704013
DIAP2_HUMAN	Protein diaphanous homolog 2	DIAPH2	1.9758	0.982437	1.6691	0.73907	1.82245	0.172086	0.199925	0.860754	0.775845	0.8961	-0.158268	0.91239	-0.132277	0.904245	0.0115188	0.0127385	-0.145273	-0.668459
DIAP3_HUMAN	Protein diaphanous homolog 3	DIAPH3	5.7113	2.51382	4.8979	2.29216	5.3046	0.156734	0.0652247	2.40299	1.96432	1.0966	0.133037	1.2193	0.286053	1.15795	0.086762	0.0749272	0.209545	1.02835
DJB11_HUMAN	DnaJ homolog subfamily B member 11	DNAJB11	1.519	0.603122	1.1927	0.254231	1.35585	0.246703	0.575499	0.428677	0.442878	1.0809	0.112233	1.057	0.0799754	1.06895	0.0168999	0.0158098	0.0961042	0.485857
DJB12_HUMAN	DnaJ homolog subfamily B member 12	DNAJB12	0.43924	-1.18692	0.87482	-0.192942	0.65703	0.702848	-1.01872	-0.68993	-0.419142	0.97805	-0.0320199	1.135	0.182692	1.05652	0.11098	0.105043	0.0753362	0.38654
DJC10_HUMAN	DnaJ homolog subfamily C member 10	DNAJC10	0.37702	-1.40729	0.5901	-0.760969	0.48356	0.457016	-0.421552	-1.08413	-0.722919	1.024	0.0342157	1.0383	0.0542233	1.03115	0.0101116	0.00980616	0.0442195	0.237733
DLG1_HUMAN	Disks large homolog 1	DLG1	0.5935	-0.75268	0.62421	-0.679897	0.608855	0.0514657	-0.0718505	-0.716288	-0.439454	0.96538	-0.0508312	0.89563	-0.159025	0.930505	0.0493207	0.0530042	-0.104928	-0.475522
DLRB1_HUMAN	Dynein light chain roadblock-type 1;Dynein light chain roadblock-type 2	DYNLRB1;DYNLRB2	1.4501	0.536152	2.0496	1.03534	1.74985	0.352981	0.449229	0.785747	0.718044	0.90629	-0.141955	0.98238	-0.0256469	0.944335	0.0538038	0.0569753	-0.0838011	-0.374488
DMXL2_HUMAN	DmX-like protein 2	DMXL2	1.1805	0.239398	1.3128	0.392647	1.24665	0.108363	0.342898	0.316023	0.356065	1.097	0.133564	1.0226	0.0322419	1.0598	0.0526087	0.0496403	0.0829027	0.422724
DNJA1_HUMAN	DnaJ homolog subfamily A member 1	DNAJA1	1.2524	0.324695	2.1767	1.12214	1.71455	0.56388	0.779466	0.723419	0.670012	0.94364	-0.0836915	1.0933	0.128689	1.01847	0.105826	0.103906	0.0224989	0.133861
DNJA2_HUMAN	DnaJ homolog subfamily A member 2	DNAJA2	1.3987	0.484087	1.8893	0.917852	1.644	0.306718	0.437563	0.700969	0.652712	0.95069	-0.0729531	0.9526	-0.0700575	0.951645	0.00135057	0.0014192	-0.0715053	-0.315687
DNJA3_HUMAN	DnaJ homolog subfamily A member 3, mitochondrial	DNAJA3	1.3719	0.456175	1.5245	0.608336	1.4482	0.107594	0.202147	0.532256	0.522698	0.8775	-0.188529	0.90626	-0.142003	0.89188	0.0203364	0.0228017	-0.165266	-0.76407
DNJB6_HUMAN	DnaJ homolog subfamily B member 6;DnaJ homolog subfamily B member 3;DnaJ homolog subfamily B member 7	DNAJB6;DNAJB3;DNAJB7	1.044	0.0621217	1.6199	0.695905	1.33195	0.448152	1.18242	0.379013	0.404607	1.1188	0.161952	1.1235	0.168	1.12115	0.0033234	0.00296428	0.164976	0.815216
DNJC3_HUMAN	DnaJ homolog subfamily C member 3	DNAJC3	0.37799	-1.40358	0.40472	-1.305	0.391355	0.0697038	-0.0514688	-1.35429	-0.931112	1.1255	0.170566	1.2978	0.376068	1.21165	0.121834	0.100553	0.273317	1.33332
DNJC5_HUMAN	DnaJ homolog subfamily C member 5	DNAJC5	0.5803	-0.785129	0.64275	-0.63767	0.611525	0.104269	-0.146569	-0.7114	-0.435687	1.1809	0.239887	1.1782	0.236584	1.17955	0.00190919	0.00161857	0.238236	1.16556
DNJC8_HUMAN	DnaJ homolog subfamily C member 8	DNAJC8	1.2681	0.342669	1.1272	0.172744	1.19765	0.120155	0.466249	0.257706	0.311125	1.0795	0.110363	1.0286	0.0406821	1.05405	0.0359917	0.0341461	0.0755227	0.387431
DNM1L_HUMAN	Dynamin-1-like protein	DNM1L	1.309	0.388465	1.1702	0.226755	1.2396	0.114346	0.371725	0.30761	0.349582	1.033	0.0468403	1.025	0.0356239	1.029	0.00565685	0.00549743	0.0412321	0.223447
DNMT1_HUMAN	DNA (cytosine-5)-methyltransferase 1;Cytosine-specific methyltransferase	DNMT1	3.1909	1.67396	3.6553	1.86999	3.4231	0.138612	0.0782243	1.77198	1.47805	0.93724	-0.0935096	1.027	0.0384362	0.98212	0.0634699	0.0646254	-0.0275367	-0.10542
DNPH1_HUMAN	2-deoxynucleoside 5-phosphate N-hydrolase 1	DNPH1	1.3945	0.479748	1.3023	0.381062	1.3484	0.0697816	0.16213	0.430405	0.44421	0.87867	-0.186607	0.76503	-0.386412	0.82185	0.0803556	0.0977741	-0.286509	-1.34388
DOCK1_HUMAN	Dedicator of cytokinesis protein 1	DOCK1	0.45038	-1.15079	0.51931	-0.945332	0.484845	0.145277	-0.138616	-1.04806	-0.695123	0.96496	-0.051459	0.95496	-0.0664878	0.95996	0.00707107	0.007366	-0.0589734	-0.255756
DOCK4_HUMAN	Dedicator of cytokinesis protein 4	DOCK4	3.4831	1.80037	4.9144	2.29702	4.19875	0.35118	0.171417	2.04869	1.69129	1.143	0.192825	1.2389	0.30906	1.19095	0.0678115	0.056939	0.250943	1.22633
DOCK7_HUMAN	Dedicator of cytokinesis protein 7	DOCK7	1.3193	0.399773	1.2853	0.362105	1.3023	0.026635	0.0699193	0.380939	0.406091	0.94252	-0.0854049	0.99611	-0.00562303	0.969315	0.0378939	0.0390934	-0.0455139	-0.191391
DOCK9_HUMAN	Dedicator of cytokinesis protein 9	DOCK9	0.39879	-1.3263	0.56443	-0.825133	0.48161	0.354377	-0.329434	-1.07572	-0.716436	1.2887	0.365916	1.1457	0.196229	1.2172	0.101116	0.0830728	0.281073	1.37041
DPOA2_HUMAN	DNA polymerase alpha subunit B	POLA2	5.2809	2.40078	4.2682	2.09363	4.77455	0.217192	0.0966499	2.24721	1.84427	1.0062	0.00891709	1.1835	0.24306	1.09485	0.12537	0.114509	0.125988	0.628769
DPOD2_HUMAN	DNA polymerase delta subunit 2	POLD2	4.0205	2.00737	3.203	1.67942	3.61175	0.231896	0.125798	1.8434	1.53309	0.96231	-0.0554264	0.96322	-0.0540627	0.962765	0.000643467	0.000668353	-0.0547446	-0.235533
DPOLA_HUMAN	DNA polymerase alpha catalytic subunit;DNA polymerase	POLA1	4.9666	2.31226	5.4456	2.44509	5.2061	0.0939267	0.039487	2.37867	1.94558	1.0083	0.0119249	1.0483	0.0680516	1.0283	0.0282843	0.0275059	0.0399883	0.217499
DPP3_HUMAN	Dipeptidyl peptidase 3	DPP3	0.64441	-0.633949	0.78127	-0.356107	0.71284	0.196464	-0.396875	-0.495028	-0.268947	1.0239	0.0340748	0.99789	-0.0030473	1.0109	0.0183918	0.0181936	0.0155138	0.100456
DPP9_HUMAN	Dipeptidyl peptidase 9	DPP9	0.97828	-0.0316806	0.882	-0.181149	0.93014	0.10569	-0.99319	-0.106415	0.0305261	0.95033	-0.0734995	0.99082	-0.0133051	0.970575	0.0286308	0.0294988	-0.0434023	-0.181292
DPY30_HUMAN	Protein dpy-30 homolog	DPY30	1.0806	0.111833	1.1857	0.245739	1.13315	0.0946862	0.529607	0.178786	0.250307	0.99638	-0.00523203	0.92657	-0.110028	0.961475	0.0493631	0.051341	-0.0576301	-0.249333
DPYL2_HUMAN	Dihydropyrimidinase-related protein 2	DPYSL2	1.4634	0.549324	1.4878	0.573181	1.4756	0.016869	0.0300561	0.561252	0.545044	1.2606	0.334111	1.2063	0.270589	1.23345	0.0383959	0.0311289	0.30235	1.47216
DPYL3_HUMAN	Dihydropyrimidinase-related protein 3	DPYSL3	0.056952	-4.13411	0.21557	-2.21377	0.136261	1.35788	-0.427823	-3.17394	-2.33337	0.88493	-0.176365	0.95237	-0.0704059	0.91865	0.0476873	0.0519102	-0.123385	-0.563788
DRG2_HUMAN	Developmentally-regulated GTP-binding protein 2	DRG2	1.3789	0.463518	1.4787	0.564329	1.4288	0.0712845	0.138706	0.513924	0.508571	1.0062	0.00891709	0.99162	-0.0121407	0.99891	0.0103096	0.0103209	-0.00161182	0.0185584
DSG2_HUMAN	Desmoglein-2	DSG2	0.46222	-1.11335	0.80415	-0.314463	0.633185	0.564897	-0.791276	-0.713906	-0.437618	0.76664	-0.383379	0.85967	-0.218145	0.813155	0.0657821	0.0808974	-0.300762	-1.41204
DSRAD_HUMAN	Double-stranded RNA-specific adenosine deaminase	ADAR	0.36663	-1.4476	0.40243	-1.31319	0.38453	0.0950444	-0.0688529	-1.3804	-0.951229	1.0574	0.0805212	0.97036	-0.043408	1.01388	0.0615466	0.060704	0.0185566	0.115008
DTD1_HUMAN	D-tyrosyl-tRNA(Tyr) deacylase 1	DTD1	2.3052	1.20489	2.316	1.21164	2.3106	0.00476825	0.00394637	1.20826	1.04364	0.86577	-0.207944	0.85843	-0.220228	0.8621	0.00519016	0.00602037	-0.214086	-0.997537
DUS3L_HUMAN	tRNA-dihydrouridine(47) synthase [NAD(P)(+)]-like	DUS3L	2.315	1.21101	1.6243	0.699818	1.96965	0.361469	0.378337	0.955415	0.848793	1.1872	0.247563	1.2057	0.269871	1.19645	0.0130815	0.0109336	0.258717	1.2635
DYHC1_HUMAN	Cytoplasmic dynein 1 heavy chain 1	DYNC1H1	1.8542	0.890797	2.215	1.14731	2.0346	0.18138	0.177989	1.01905	0.897833	1.0567	0.0795658	1.0068	0.00977712	1.03175	0.0352846	0.0341988	0.0446715	0.239895
DYLT3_HUMAN	Dynein light chain Tctex-type 3	DYNLT3	1.7497	0.807108	1.7324	0.792772	1.74105	0.0101367	0.0126719	0.79994	0.728981	1.0674	0.0941009	1.0933	0.128689	1.08035	0.0183141	0.016952	0.111395	0.558981
DYN2_HUMAN	Dynamin-2	DNM2	0.97522	-0.0362004	1.0012	0.0017302	0.98821	0.026821	-1.55618	-0.0172351	0.0992499	1.1184	0.161436	1.0739	0.10286	1.09615	0.0314663	0.0287062	0.132148	0.658225
E2AK2_HUMAN	Interferon-induced, double-stranded RNA-activated protein kinase	EIF2AK2	0.83172	-0.26583	0.73241	-0.449277	0.782065	0.129716	-0.362788	-0.357553	-0.163006	0.90682	-0.141112	0.95087	-0.07268	0.928845	0.0311481	0.0335342	-0.106896	-0.484932
E41L2_HUMAN	Band 4.1-like protein 2	EPB41L2	2.3679	1.24361	2.3691	1.24434	2.3685	0.000516853	0.000415486	1.24397	1.07116	1.1907	0.25181	1.1901	0.251083	1.1904	0.000424264	0.000356405	0.251446	1.22873
E5RGS4_HUMAN	Prefoldin subunit 1	PFDN1	1.7037	0.768671	1.804	0.851199	1.75385	0.0583561	0.0720503	0.809935	0.736684	1.0049	0.00705194	0.99127	-0.01265	0.998085	0.00963787	0.00965636	-0.00279904	0.0128808
E5RGV5_HUMAN	Nucleolysin TIA-1 isoform p40	TIA1	1.4744	0.560128	1.6125	0.689299	1.54345	0.0913378	0.146208	0.624714	0.593948	0.98694	-0.0189657	0.98651	-0.0195944	0.986725	0.000304056	0.000308147	-0.0192801	-0.0659349
E5RH77_HUMAN	40S ribosomal protein S14	RPS14	1.0375	0.0531113	1.0594	0.0832474	1.04845	0.0213094	0.312549	0.0681794	0.165072	0.9208	-0.11904	1.0134	0.0192037	0.9671	0.0654781	0.0677056	-0.0499183	-0.212453
E5RI16_HUMAN	Protein FAM49B	FAM49B	1.1059	0.145221	1.1384	0.187008	1.12215	0.0295476	0.177875	0.166114	0.240542	1.023	0.0328061	0.90817	-0.138966	0.965585	0.0811971	0.0840911	-0.0530798	-0.227572
E5RI99_HUMAN	60S ribosomal protein L30	RPL30	1.1864	0.246591	1.1748	0.232415	1.1806	0.0100235	0.0418512	0.239503	0.297097	0.91452	-0.128913	1.017	0.0243197	0.96576	0.0724643	0.0750334	-0.0522968	-0.223828
E5RJ68_HUMAN	AP-3 complex subunit beta-1	AP3B1	0.67886	-0.558814	0.67683	-0.563135	0.677845	0.0030551	-0.00544606	-0.560974	-0.319766	1.1166	0.159112	0.97623	-0.034707	1.04642	0.0992566	0.0948539	0.0622027	0.323733
E5RJA0_HUMAN	Acyl-protein thioesterase 1	LYPLA1	2.3789	1.25029	2.1963	1.13508	2.2876	0.0814725	0.0683102	1.19268	1.03164	0.99459	-0.00782617	0.97203	-0.0409273	0.98331	0.0159523	0.0162231	-0.0243767	-0.0903081
E5RJU9_HUMAN	Protein LYRIC	MTDH	0.84627	-0.24081	0.734	-0.446148	0.790135	0.145196	-0.422721	-0.343479	-0.15216	0.91497	-0.128204	0.92582	-0.111196	0.920395	0.00767211	0.00833567	-0.1197	-0.546164
E7EM64_HUMAN	COP9 signalosome complex subunit 6	COPS6	0.88263	-0.180119	0.80251	-0.317409	0.84257	0.0970783	-0.390242	-0.248764	-0.0791708	1.0213	0.0304067	0.96829	-0.0464889	0.994795	0.0374837	0.0376799	-0.00804109	-0.0121878
E7EMB1_HUMAN	Switch-associated protein 70	SWAP70	0.65211	-0.616813	0.655	-0.610433	0.653555	0.00451103	-0.00735147	-0.613623	-0.360338	1.1266	0.171975	1.1094	0.14978	1.118	0.0121622	0.0108786	0.160878	0.795616
E7EMH5_HUMAN	Pyridoxal-dependent decarboxylase domain-containing protein 1	PDXDC1	0.34446	-1.53759	0.43684	-1.19482	0.39065	0.242374	-0.177406	-1.36621	-0.940295	0.98611	-0.0201795	1.1095	0.14991	1.0478	0.0872499	0.0832692	0.0648651	0.336465
E7EMW7_HUMAN	E3 ubiquitin-protein ligase UBR5	UBR5	2.1904	1.13119	2.7821	1.47617	2.48625	0.243938	0.187114	1.30368	1.11718	0.97994	-0.0292347	0.97624	-0.0346922	0.97809	0.0026163	0.0026749	-0.0319635	-0.126589
E7EP32_HUMAN	Guanine nucleotide-binding protein G(I)/G(S)/G(T) subunit beta-2	GNB2	0.46289	-1.11126	0.69973	-0.51513	0.58131	0.421527	-0.518359	-0.813194	-0.514132	1.0928	0.128029	1.1589	0.212756	1.12585	0.0467398	0.0415151	0.170393	0.84112
E7EPB3_HUMAN	60S ribosomal protein L14	RPL14	1.0239	0.0340748	0.99466	-0.00772463	1.00928	0.0295567	2.24338	0.0131751	0.122685	0.92637	-0.11034	1.0251	0.0357647	0.975735	0.0698127	0.0715488	-0.0372875	-0.15205
E7ERW8_HUMAN	Protein diaphanous homolog 1	DIAPH1	6.1702	2.62532	4.4853	2.1652	5.32775	0.325349	0.13583	2.39526	1.95837	0.96257	-0.0550366	0.98399	-0.0232844	0.97328	0.0151462	0.015562	-0.0391605	-0.161007
E7ESJ7_HUMAN	Protein FAM114A2	FAM114A2	8.9307	3.15877	2.0536	1.03816	5.49215	1.4995	0.714572	2.09846	1.72965	0.78694	-0.345674	0.74776	-0.419353	0.76735	0.0277044	0.0361041	-0.382514	-1.80299
E7ET92_HUMAN	Oxysterol-binding protein;Oxysterol-binding protein-related protein 2	OSBPL2	1.0066	0.0094905	1.2478	0.319387	1.1272	0.21913	1.33259	0.164439	0.239251	1.0837	0.115965	0.97888	-0.0307961	1.03129	0.0741189	0.0718701	0.0425847	0.229915
E7ETC2_HUMAN	Serine/threonine-protein phosphatase;Serine/threonine-protein phosphatase 2B catalytic subunit alpha isoform;Serine/threonine-protein phosphatase 2B catalytic subunit beta isoform	PPP3CA;PPP3CB	0.55297	-0.854727	0.49491	-1.01476	0.52394	0.113162	-0.121062	-0.934744	-0.607801	1.197	0.259423	1.8286	0.87074	1.5128	0.446609	0.29522	0.565081	2.7286
E7EU96_HUMAN	Casein kinase II subunit alpha;Casein kinase II subunit alpha 3	CSNK2A1;CSNK2A3	1.7974	0.845912	1.975	0.981853	1.8862	0.0961249	0.105183	0.913882	0.816787	0.90448	-0.144839	0.99032	-0.0140333	0.9474	0.060698	0.064068	-0.0794364	-0.353615
E7EV59_HUMAN	V-type proton ATPase subunit C 1	ATP6V1C1	0.42804	-1.22418	0.57541	-0.797338	0.501725	0.301825	-0.298612	-1.01076	-0.66638	0.89901	-0.153591	0.91596	-0.126643	0.907485	0.0119855	0.0132073	-0.140117	-0.643803
E7EWT1_HUMAN	Dolichyl-diphosphooligosaccharide--protein glycosyltransferase 48 kDa subunit	DDOST	0.30997	-1.6898	0.47386	-1.07747	0.391915	0.432984	-0.312933	-1.38363	-0.953723	1.0706	0.0984196	1.0901	0.12446	1.08035	0.0137886	0.0127631	0.11144	0.559196
E7EWU3_HUMAN	Acetyl-coenzyme A synthetase, cytoplasmic	ACSS2	3.0858	1.62564	2.1815	1.12532	2.63365	0.353783	0.257206	1.37548	1.17251	0.84213	-0.247885	0.66625	-0.585864	0.75419	0.124366	0.1649	-0.416875	-1.96731
E9PAU2_HUMAN	Ribonucleoprotein PTB-binding 1	RAVER1	2.1804	1.12459	2.4823	1.31168	2.33135	0.132289	0.108599	1.21814	1.05125	1.0265	0.0377336	0.96655	-0.0490837	0.996525	0.0423911	0.0425389	-0.00567505	-0.000872879
E9PB14_HUMAN	Pyruvate dehydrogenase protein X component, mitochondrial	PDHX	0.92894	-0.106343	0.98675	-0.0192435	0.957845	0.0615884	-0.980816	-0.0627931	0.064142	0.87478	-0.193008	0.83646	-0.257632	0.85562	0.0270963	0.0316687	-0.22532	-1.05126
E9PB30_HUMAN	Anoctamin;Anoctamin-6	ANO6	1.3949	0.480162	1.3336	0.415326	1.36425	0.0458458	0.102393	0.447744	0.457572	1.8656	0.89964	1.7551	0.811553	1.81035	0.0781353	0.0431603	0.855596	4.1179
E9PBF6_HUMAN	Lamin-B1	LMNB1	0.22448	-2.15534	0.41858	-1.25642	0.32153	0.63563	-0.372611	-1.70588	-1.20206	0.77325	-0.370993	0.95301	-0.0694367	0.86313	0.12711	0.147266	-0.220215	-1.02685
E9PBS1_HUMAN	Multifunctional protein ADE2;Phosphoribosylaminoimidazole-succinocarboxamide synthase;Phosphoribosylaminoimidazole carboxylase	PAICS	1.7618	0.81705	1.7385	0.797843	1.75015	0.0135815	0.0168203	0.807447	0.734766	0.94882	-0.0757937	0.98562	-0.0208966	0.96722	0.0260215	0.0269034	-0.0483451	-0.20493
E9PC71_HUMAN	Hippocalcin-like protein 1	HPCAL1	0.20735	-2.26986	0.15741	-2.6674	0.18238	0.281104	-0.11387	-2.46863	-1.78984	0.58763	-0.76702	0.59405	-0.751344	0.59084	0.00453963	0.00768334	-0.759182	-3.6043
E9PC74_HUMAN	Translation initiation factor eIF-2B subunit epsilon	EIF2B5	1.9642	0.973942	1.3502	0.433173	1.6572	0.382381	0.543497	0.703557	0.654707	1.0736	0.102457	0.86606	-0.207461	0.96983	0.146753	0.151318	-0.0525023	-0.22481
E9PCI9_HUMAN	Farnesyl pyrophosphate synthase	FDPS	4.5094	2.17294	4.0578	2.0207	4.2836	0.107648	0.0513389	2.09682	1.72838	1.0586	0.0821576	0.96531	-0.0509358	1.01195	0.065966	0.0651867	0.0156109	0.100921
E9PD53_HUMAN	Structural maintenance of chromosomes protein;Structural maintenance of chromosomes protein 4	SMC4	4.6202	2.20796	2.878	1.52507	3.7491	0.482875	0.258705	1.86651	1.5509	1.0821	0.113834	1.0945	0.130272	1.0883	0.00876812	0.00805672	0.122053	0.609948
E9PDU5_HUMAN	WD repeat-containing protein 6	WDR6	1.2724	0.347552	1.29	0.367371	1.2812	0.014014	0.0392042	0.357462	0.387999	0.96734	-0.047905	1.0389	0.0550568	1.00312	0.0506006	0.0504432	0.00357588	0.043367
E9PES6_HUMAN	High mobility group protein B3	HMGB3	7.0578	2.81922	7.0622	2.82012	7.06	0.000635781	0.000225481	2.81967	2.28542	1.1827	0.242084	1.0394	0.055751	1.11105	0.101328	0.0912006	0.148918	0.738421
E9PF10_HUMAN	Nuclear pore complex protein Nup155	NUP155	1.048	0.0676387	1.096	0.132248	1.072	0.0456855	0.457115	0.0999433	0.18955	0.9626	-0.0549917	0.91282	-0.131598	0.93771	0.0351998	0.037538	-0.0932947	-0.419888
E9PF19_HUMAN	Transducin beta-like protein 2	TBL2	0.56447	-0.825031	0.61281	-0.706488	0.58864	0.0838225	-0.109463	-0.76576	-0.477578	0.86681	-0.206212	0.91826	-0.123025	0.892535	0.0363806	0.040761	-0.164619	-0.760975
E9PF63_HUMAN	Rho-associated protein kinase 2	ROCK2	0.88284	-0.179776	1.0442	0.0623981	0.96352	0.171243	-2.9178	-0.058689	0.0673047	1.1236	0.168129	1.0642	0.0897693	1.0939	0.0420021	0.0383967	0.128949	0.642927
E9PF84_HUMAN	Isocitrate dehydrogenase [NAD] subunit gamma, mitochondrial	IDH3G	0.8862	-0.174296	0.78613	-0.34716	0.836165	0.122234	-0.468817	-0.260728	-0.0883905	0.9665	-0.0491584	0.8917	-0.16537	0.9291	0.0528916	0.0569278	-0.107264	-0.486692
E9PFH8_HUMAN	Lupus La protein	SSB	1.6768	0.745711	1.4966	0.581689	1.5867	0.115981	0.174749	0.6637	0.623992	1.0251	0.0357647	0.97148	-0.0417438	0.99829	0.0379151	0.03798	-0.00298957	0.0119696
E9PGR2_HUMAN	Cyclin-G-associated kinase	GAK	0.48691	-1.03827	0.54215	-0.883236	0.51453	0.109628	-0.114106	-0.960754	-0.627845	0.97117	-0.0422042	0.97368	-0.0384804	0.972425	0.00177484	0.00182517	-0.0403423	-0.166659
E9PGT1_HUMAN	Translin	TSN	0.59886	-0.739709	0.60261	-0.730703	0.600735	0.00636809	-0.00866164	-0.735206	-0.454033	0.98879	-0.0162639	0.97317	-0.0392362	0.98098	0.011045	0.0112592	-0.0277501	-0.10644
E9PGZ4_HUMAN	Phosphatidylinositide phosphatase SAC1	SACM1L	0.9237	-0.114504	0.8943	-0.161169	0.909	0.0329975	-0.239396	-0.137836	0.0063121	0.93215	-0.101366	0.93011	-0.104527	0.93113	0.0014425	0.00154919	-0.102946	-0.466044
E9PH29_HUMAN	Thioredoxin-dependent peroxide reductase, mitochondrial	PRDX3	0.769	-0.378944	0.74707	-0.420685	0.758035	0.0295148	-0.0738211	-0.399815	-0.195573	0.99265	-0.010643	0.88534	-0.175696	0.938995	0.0758796	0.0808094	-0.0931697	-0.41929
E9PHA6_HUMAN	DNA mismatch repair protein Msh2	MSH2	3.2892	1.71774	2.2205	1.15088	2.75485	0.400825	0.279455	1.43431	1.21784	0.97398	-0.0380359	1.0271	0.0385767	1.00054	0.0375615	0.0375412	0.000270352	0.0275593
E9PHM2_HUMAN	Probable leucine--tRNA ligase, mitochondrial	LARS2	1.0522	0.073409	1.1629	0.217727	1.10755	0.102048	0.701035	0.145568	0.224709	1.0459	0.0647449	0.90784	-0.13949	0.97687	0.0976232	0.0999347	-0.0373726	-0.152457
E9PIU8_HUMAN	Ethylmalonyl-CoA decarboxylase	ECHDC1	1.1784	0.236829	1.0321	0.0455828	1.10525	0.135232	0.957691	0.141206	0.221348	1.026	0.0370307	1.0981	0.135009	1.06205	0.0509824	0.0480038	0.0860201	0.437632
E9PJC4_HUMAN	Transmembrane 9 superfamily member 1	TM9SF1	0.357	-1.486	0.3669	-1.44654	0.36195	0.0279044	-0.0190309	-1.46627	-1.01741	1.2011	0.264356	1.0854	0.118227	1.14325	0.0818123	0.0715611	0.191292	0.941062
E9PJE4_HUMAN	COMM domain-containing protein 5	COMMD5	1.554	0.635987	1.6529	0.724999	1.60345	0.0629417	0.0924942	0.680493	0.636933	0.97038	-0.0433783	1.0192	0.0274372	0.99479	0.034521	0.0347017	-0.00797055	-0.0118504
E9PJG8_HUMAN	Bifunctional ATP-dependent dihydroxyacetone kinase/FAD-AMP lyase (cyclizing);ATP-dependent dihydroxyacetone kinase;FAD-AMP lyase (cyclizing)	DAK	3.898	1.96273	3.0136	1.59149	3.4558	0.262511	0.147718	1.77711	1.48201	0.88713	-0.172783	0.84771	-0.238357	0.86742	0.0278741	0.0321345	-0.20557	-0.956811
E9PJU8_HUMAN	Ester hydrolase C11orf54	C11orf54	1.2204	0.287354	1.4247	0.510658	1.32255	0.1579	0.395733	0.399006	0.420013	1.0654	0.0913952	1.0038	0.00547185	1.0346	0.0435578	0.0421011	0.0484335	0.257885
E9PKG1_HUMAN	Protein arginine N-methyltransferase 1	PRMT1	1.3642	0.448055	1.6463	0.719227	1.50525	0.191748	0.328537	0.583641	0.562297	0.94791	-0.077178	0.89151	-0.165677	0.91971	0.0398808	0.0433624	-0.121428	-0.554425
E9PKM6_HUMAN	Activating signal cointegrator 1 complex subunit 1	ASCC1	1.0208	0.0297002	1.1507	0.202512	1.08575	0.122196	1.05245	0.116106	0.202005	1.0445	0.0628125	1.0232	0.0330882	1.03385	0.0150614	0.0145682	0.0479503	0.255575
E9PL82_HUMAN	CD151 antigen	CD151	0.21609	-2.2103	0.49574	-1.01234	0.355915	0.84708	-0.525705	-1.61132	-1.12918	1.6509	0.723253	1.2487	0.320427	1.4498	0.284398	0.196164	0.52184	2.52181
E9PLL6_HUMAN	60S ribosomal protein L27a	RPL27A	1.2809	0.357158	1.1624	0.217107	1.22165	0.0990312	0.344897	0.287132	0.333801	0.9408	-0.08804	1.0185	0.026446	0.97965	0.0549422	0.0560835	-0.030797	-0.121011
E9PNW4_HUMAN	CD59 glycoprotein	CD59	0.62013	-0.689357	1.0051	0.00733905	0.812615	0.492639	-1.44465	-0.341009	-0.150257	0.84404	-0.244617	1.1089	0.149129	0.97647	0.187284	0.191797	-0.0477437	-0.202054
E9PQR7_HUMAN	Vacuolar protein sorting-associated protein 28 homolog	VPS28	1.0572	0.0802483	1.3391	0.421264	1.19815	0.241134	0.961629	0.250756	0.305769	1.0009	0.00129784	0.96987	-0.0441367	0.985385	0.0219415	0.022267	-0.0214194	-0.0761658
E9PRB9_HUMAN	Signal peptidase complex subunit 2	SPCS2	0.47932	-1.06094	0.57418	-0.800425	0.52675	0.184211	-0.197931	-0.930682	-0.60467	1.0317	0.0450235	1.1426	0.19232	1.08715	0.0784181	0.0721319	0.118672	0.59378
E9PRI4_HUMAN	Ribosomal protein S6 kinase;Ribosomal protein S6 kinase alpha-1	RPS6KA1	0.99164	-0.0121116	1.0535	0.0751903	1.02257	0.0617318	1.95729	0.0315393	0.136836	1.0525	0.0738202	0.98226	-0.0258231	1.01738	0.0496672	0.0488187	0.0239985	0.141032
E9PRQ7_HUMAN	UBX domain-containing protein 1	UBXN1	1.2927	0.370388	1.2414	0.311968	1.26705	0.0413088	0.121077	0.341178	0.37545	0.98053	-0.0283663	0.95282	-0.0697244	0.966675	0.0195939	0.0202694	-0.0490454	-0.208279
E9PRV2_HUMAN	Yorkie homolog	YAP1	0.77907	-0.360175	0.79093	-0.338378	0.785	0.0154128	-0.0441279	-0.349277	-0.156628	0.96789	-0.047085	0.95873	-0.0608035	0.96331	0.0064771	0.00672379	-0.0539443	-0.231706
EBP_HUMAN	3-beta-hydroxysteroid-Delta(8),Delta(7)-isomerase	EBP	39.724	5.31194	35.353	5.14376	37.5385	0.11892	0.0227474	5.22785	4.14121	1.04	0.0565835	0.9611	-0.0572415	1.00055	0.0557907	0.0557601	-0.000329009	0.024693
ECHA_HUMAN	Trifunctional enzyme subunit alpha, mitochondrial;Long-chain enoyl-CoA hydratase;Long chain 3-hydroxyacyl-CoA dehydrogenase	HADHA	1.0239	0.0340748	1.0852	0.117961	1.05455	0.0593165	0.780296	0.0760179	0.171112	1.0953	0.131326	0.98836	-0.0168915	1.04183	0.075618	0.0725819	0.0572173	0.299891
ECHM_HUMAN	Enoyl-CoA hydratase, mitochondrial	ECHS1	0.82437	-0.278636	0.93535	-0.0964218	0.87986	0.128845	-0.687067	-0.187529	-0.0319819	1.1155	0.157691	0.97405	-0.0379323	1.04478	0.10002	0.0957338	0.0598791	0.312621
ECM29_HUMAN	Proteasome-associated protein ECM29 homolog	ECM29;KIAA0368	0.88767	-0.171905	0.8795	-0.185245	0.883585	0.00943271	-0.0528222	-0.178575	-0.0250815	1.0423	0.0597706	0.98508	-0.0216872	1.01369	0.0404607	0.0399142	0.0190417	0.117328
EDC4_HUMAN	Enhancer of mRNA-decapping protein 4	EDC4	2.0533	1.03794	1.8335	0.8746	1.9434	0.115502	0.120783	0.956272	0.849454	0.98882	-0.0162202	1.0188	0.0268709	1.00381	0.0211991	0.0211186	0.00532535	0.0517333
EDF1_HUMAN	Endothelial differentiation-related factor 1	EDF1	0.55104	-0.859771	0.73646	-0.441321	0.64375	0.295889	-0.454832	-0.650546	-0.388792	0.92571	-0.111368	1.0364	0.0515809	0.981055	0.0782696	0.0797811	-0.0298934	-0.11669
EEA1_HUMAN	Early endosome antigen 1	EEA1	0.15824	-2.65981	0.20637	-2.27669	0.182305	0.270906	-0.109756	-2.46825	-1.78955	1.0909	0.125519	1.1293	0.175429	1.1101	0.0271529	0.0244599	0.150474	0.745863
EF1A1_HUMAN	Elongation factor 1-alpha 1;Putative elongation factor 1-alpha-like 3	EEF1A1;EEF1A1P5	1.0316	0.0448837	1.1474	0.198368	1.0895	0.10853	0.892326	0.121626	0.206259	0.92555	-0.111617	0.97878	-0.0309435	0.952165	0.0376393	0.0395302	-0.0712803	-0.314611
EF1A2_HUMAN	Elongation factor 1-alpha 2	EEF1A2	10.518	3.39479	8.068	3.01221	9.293	0.270523	0.0844461	3.2035	2.58121	1.169	0.225275	1.1017	0.139731	1.13535	0.0475883	0.0419151	0.182503	0.899034
EF1B_HUMAN	Elongation factor 1-beta	EEF1B2	0.96262	-0.0549617	1.0427	0.0603241	1.00266	0.0815194	30.4039	0.00268122	0.114598	0.9026	-0.147841	0.91322	-0.130966	0.90791	0.00750947	0.00827117	-0.139403	-0.64039
EF1D_HUMAN	Elongation factor 1-delta	EEF1D	1.2051	0.269153	1.3926	0.477781	1.29885	0.147522	0.395008	0.373467	0.400332	0.99503	-0.00718807	1.0196	0.0280033	1.00731	0.0173736	0.0172474	0.0104076	0.0760377
EF1G_HUMAN	Elongation factor 1-gamma	EEF1G	1.154	0.206643	1.2559	0.328722	1.20495	0.0863224	0.322481	0.267682	0.318813	0.968	-0.046921	1.0227	0.032383	0.99535	0.0386787	0.0388594	-0.00726902	-0.00849557
EF2_HUMAN	Elongation factor 2	EEF2	0.90005	-0.151923	1.0139	0.0199154	0.956975	0.121508	-1.84093	-0.0660038	0.0616678	0.97069	-0.0429175	1.0438	0.0618453	1.00725	0.0516966	0.0513247	0.00946392	0.0715248
EFGM_HUMAN	Elongation factor G, mitochondrial	GFM1	0.66276	-0.593442	0.87054	-0.200018	0.76665	0.278193	-0.701215	-0.39673	-0.193196	0.96783	-0.0471744	0.94211	-0.0860326	0.95497	0.0181868	0.0190444	-0.0666035	-0.292245
EFHD2_HUMAN	EF-hand domain-containing protein D2	EFHD2;EFHD1;PP1187	1.0309	0.0439044	0.59119	-0.758306	0.811045	0.567249	-1.58804	-0.357201	-0.162734	0.88258	-0.180201	0.8762	-0.190668	0.87939	0.00451134	0.00513008	-0.185434	-0.860519
EFTU_HUMAN	Elongation factor Tu, mitochondrial	TUFM	1.7175	0.78031	1.507	0.591679	1.61225	0.133382	0.194436	0.685995	0.641173	1.0506	0.0712135	0.95787	-0.0620982	1.00423	0.06557	0.0652935	0.00455763	0.0480619
EGFR_HUMAN	Epidermal growth factor receptor	EGFR	1.446	0.532068	1.3523	0.435415	1.39915	0.0683435	0.141281	0.483741	0.485312	1.2012	0.264476	1.1324	0.179384	1.1668	0.0486489	0.0416943	0.22193	1.08758
EHD1_HUMAN	EH domain-containing protein 1	EHD1	0.3676	-1.44379	0.43558	-1.19899	0.40159	0.1731	-0.130999	-1.32139	-0.905758	0.8051	-0.31276	0.85585	-0.22457	0.830475	0.0358857	0.043211	-0.268665	-1.25855
EI2BB_HUMAN	Translation initiation factor eIF-2B subunit beta	EIF2B2	1.5455	0.628074	1.5162	0.60046	1.53085	0.0195258	0.0317871	0.614267	0.585898	0.94206	-0.0861091	0.97849	-0.031371	0.960275	0.0257599	0.0268255	-0.0587401	-0.254641
EI2BD_HUMAN	Translation initiation factor eIF-2B subunit delta	EIF2B4	1.3562	0.43957	1.1956	0.257735	1.2759	0.128577	0.368782	0.348652	0.38121	0.94983	-0.0742588	1.0445	0.0628125	0.997165	0.0669418	0.0671321	-0.00572314	-0.00110285
EIF3B_HUMAN	Eukaryotic translation initiation factor 3 subunit B	EIF3B	1.1311	0.177726	1.1136	0.155231	1.12235	0.0159066	0.0955475	0.166479	0.240823	0.96346	-0.0537033	1.021	0.0299829	0.99223	0.0406869	0.0410055	-0.0118602	-0.0304517
EIF3H_HUMAN	Eukaryotic translation initiation factor 3 subunit H	EIF3H	1.0107	0.0153548	1.0062	0.00891709	1.00845	0.00455217	0.375097	0.012136	0.121884	0.9837	-0.0237097	1.0625	0.0874628	1.0231	0.05572	0.0544619	0.0318766	0.178707
EIF3I_HUMAN	Eukaryotic translation initiation factor 3 subunit I	EIF3I	1.0755	0.105008	1.3438	0.426318	1.20965	0.227201	0.855223	0.265663	0.317257	0.96997	-0.043988	1.0331	0.0469799	1.00154	0.0446397	0.0445712	0.00149597	0.0334204
EIF3L_HUMAN	Eukaryotic translation initiation factor 3 subunit L	EIF3L	1.099	0.136191	1.0515	0.0724489	1.07525	0.0450728	0.432062	0.10432	0.192923	0.94824	-0.0766758	1.0902	0.124593	1.01922	0.100381	0.0984879	0.0239585	0.140841
EIF3M_HUMAN	Eukaryotic translation initiation factor 3 subunit M	EIF3M	1.022	0.0313952	1.0828	0.114767	1.0524	0.0589526	0.806675	0.073081	0.168849	0.95828	-0.0614808	1.0288	0.0409625	0.99354	0.0498652	0.0501894	-0.0102591	-0.022795
ELOA1_HUMAN	Transcription elongation factor B polypeptide 3	TCEB3	2.4901	1.3162	2.003	1.00216	2.24655	0.222061	0.191567	1.15918	1.00582	0.89045	-0.167393	0.93703	-0.0938329	0.91374	0.032937	0.0360464	-0.130613	-0.598353
ELP2_HUMAN	Elongator complex protein 2	ELP2	1.154	0.206643	1.1193	0.162597	1.13665	0.0311455	0.168701	0.18462	0.254803	0.93995	-0.0893441	1.0557	0.0781999	0.997825	0.0818476	0.082026	-0.00557208	-0.000380449
ELP4_HUMAN	Elongator complex protein 4	ELP4	1.4957	0.580821	1.8768	0.908275	1.68625	0.231545	0.310987	0.744548	0.686295	1.0904	0.124857	1.014	0.0200577	1.0522	0.054023	0.0513429	0.0724576	0.372773
EMC1_HUMAN	ER membrane protein complex subunit 1	EMC1	1.1418	0.19131	1.2331	0.30229	1.18745	0.0784746	0.317969	0.2468	0.30272	0.98505	-0.0217311	1.0171	0.0244615	1.00107	0.0226628	0.0226384	0.0013652	0.032795
EMD_HUMAN	Emerin	EMD	2.1014	1.07135	2.5948	1.37562	2.3481	0.215153	0.175852	1.22349	1.05537	1.0426	0.0601858	1.0359	0.0508847	1.03925	0.00473762	0.00455869	0.0555353	0.291847
ENAH_HUMAN	Protein enabled homolog	ENAH	0.22984	-2.1213	0.35336	-1.50079	0.2916	0.438766	-0.242272	-1.81104	-1.28309	1.1882	0.248778	1.0767	0.106616	1.13245	0.0788424	0.0696211	0.177697	0.87605
ENOA_HUMAN	Alpha-enolase	ENO1	1.3834	0.468218	1.3304	0.41186	1.3569	0.0398513	0.0905631	0.440039	0.451634	0.9652	-0.0511002	0.93079	-0.103472	0.947995	0.0243315	0.0256663	-0.0772863	-0.343333
ENOPH_HUMAN	Enolase-phosphatase E1	ENOPH1	0.81123	-0.301817	0.68207	-0.552008	0.74665	0.176912	-0.414398	-0.426913	-0.216456	0.91202	-0.132863	0.90653	-0.141573	0.909275	0.00388202	0.00426935	-0.137218	-0.629938
ENPL_HUMAN	Endoplasmin	HSP90B1	1.0642	0.0897693	0.93762	-0.0929248	1.00091	0.129184	-81.8802	-0.00157772	0.111316	1.1483	0.1995	1.0741	0.103128	1.1112	0.0524673	0.0472168	0.151314	0.749881
ENSA_HUMAN	Alpha-endosulfine	ENSA	5.3784	2.42718	4.3183	2.11046	4.84835	0.22395	0.0987078	2.26882	1.86093	0.93571	-0.0958666	1.0316	0.0448837	0.983655	0.0678045	0.0689311	-0.0254915	-0.0956391
EPHA2_HUMAN	Ephrin type-A receptor 2	EPHA2	1.3322	0.413811	1.0653	0.0912598	1.19875	0.228078	0.903153	0.252535	0.30714	0.43859	-1.18906	0.46851	-1.09385	0.45355	0.0211566	0.0466468	-1.14145	-5.43239
EPMIP_HUMAN	EPM2A-interacting protein 1	EPM2AIP1	0.63032	-0.665844	0.8744	-0.193635	0.75236	0.333902	-0.776988	-0.429739	-0.218634	1.0404	0.0571383	0.71783	-0.478286	0.879115	0.228091	0.259456	-0.210574	-0.980741
EPN4_HUMAN	Clathrin interactor 1	CLINT1	1.3853	0.470198	1.3082	0.387583	1.34675	0.0584179	0.136207	0.428891	0.443043	0.95	-0.0740006	0.91845	-0.122727	0.934225	0.0223092	0.0238799	-0.0983637	-0.444129
ERAP1_HUMAN	Endoplasmic reticulum aminopeptidase 1	ERAP1	0.47369	-1.07798	0.54831	-0.866936	0.511	0.149234	-0.15346	-0.972461	-0.636866	1.3135	0.393416	1.2147	0.2806	1.2641	0.0698621	0.0552663	0.337008	1.63791
ERC6L_HUMAN	DNA excision repair protein ERCC-6-like	ERCC6L	6.3318	2.66262	3.4472	1.78543	4.8895	0.620267	0.278895	2.22402	1.82641	0.9827	-0.025177	1.0364	0.0515809	1.00955	0.0379716	0.0376124	0.0132019	0.0894008
ERF3A_HUMAN	Eukaryotic peptide chain release factor GTP-binding subunit ERF3A;Eukaryotic peptide chain release factor GTP-binding subunit ERF3B	GSPT1;GSPT2	1.4205	0.506399	1.4007	0.486148	1.4106	0.0143195	0.0288541	0.496273	0.49497	0.96571	-0.0503381	0.99909	-0.00131345	0.9824	0.0236032	0.0240261	-0.0258258	-0.0972377
ERG7_HUMAN	Lanosterol synthase	LSS	0.75959	-0.396707	1.0996	0.136979	0.929595	0.377373	-2.90591	-0.129864	0.0124557	1.1306	0.177089	0.9468	-0.0788684	1.0387	0.129966	0.125124	0.0491101	0.261121
ERI3_HUMAN	ERI1 exoribonuclease 3	PRNPIP;ERI3	1.2686	0.343237	1.769	0.822934	1.5188	0.339197	0.581727	0.583086	0.561869	0.98755	-0.0180743	1.0879	0.121546	1.03773	0.0709582	0.0683786	0.0517358	0.273678
ERLEC_HUMAN	Endoplasmic reticulum lectin 1	ERLEC1	0.5726	-0.8044	0.63903	-0.646044	0.605815	0.111975	-0.1544	-0.725222	-0.446339	1.0681	0.0950467	1.0143	0.0204844	1.0412	0.0380423	0.036537	0.0577656	0.302513
ERO1A_HUMAN	ERO1-like protein alpha	ERO1L	0.652	-0.617056	0.63269	-0.660429	0.642345	0.0306695	-0.0480154	-0.638743	-0.379696	1.1504	0.202136	1.006	0.00863031	1.0782	0.102106	0.0947006	0.105383	0.530229
ERP44_HUMAN	Endoplasmic reticulum resident protein 44	ERP44	0.59167	-0.757135	0.57351	-0.802109	0.58259	0.0318015	-0.0407909	-0.779622	-0.488261	1.1013	0.139208	1.0763	0.10608	1.0888	0.0176777	0.0162359	0.122644	0.612775
ES8L2_HUMAN	Epidermal growth factor receptor kinase substrate 8-like protein 2	EPS8L2	0.29328	-1.76965	0.30819	-1.69811	0.300735	0.0505874	-0.0291758	-1.73388	-1.22363	0.87846	-0.186951	0.90125	-0.150001	0.889855	0.016115	0.0181097	-0.168476	-0.779421
ESTD_HUMAN	S-formylglutathione hydrolase	ESD	1.0162	0.0231844	1.0274	0.038998	1.0218	0.0111819	0.359649	0.0310912	0.136491	0.95997	-0.0589388	0.91947	-0.121126	0.93972	0.0286378	0.0304748	-0.0900322	-0.404286
ESYT1_HUMAN	Extended synaptotagmin-1	ESYT1	0.67393	-0.569329	0.93657	-0.0945413	0.80525	0.335726	-1.01142	-0.331935	-0.143264	1.1986	0.26135	1.1108	0.151599	1.1547	0.062084	0.0537663	0.206475	1.01367
ETFB_HUMAN	Electron transfer flavoprotein subunit beta	ETFB	0.99878	-0.00176116	0.90507	-0.143899	0.951925	0.100506	-1.38002	-0.0728299	0.0564074	0.86065	-0.216501	0.77935	-0.359657	0.82	0.0574878	0.0701071	-0.288079	-1.35139
ETHE1_HUMAN	Protein ETHE1, mitochondrial	ETHE1	0.27956	-1.83877	0.26086	-1.93865	0.27021	0.0706274	-0.0373945	-1.88871	-1.34295	1.237	0.306846	0.93566	-0.0959437	1.08633	0.21308	0.196146	0.105451	0.530554
EWS_HUMAN	RNA-binding protein EWS	EWSR1	1.5806	0.660472	1.2749	0.350384	1.42775	0.219265	0.433821	0.505428	0.502024	0.97323	-0.0391473	1.0096	0.0137838	0.991415	0.0257175	0.0259402	-0.0126817	-0.0343803
EXC6B_HUMAN	Exocyst complex component 6B	EXOC6B	0.78859	-0.342653	0.97719	-0.033289	0.88289	0.218753	-1.16376	-0.187971	-0.0323224	1.0962	0.132511	1.1571	0.210514	1.12665	0.0430628	0.038222	0.171512	0.846474
EXOC8_HUMAN	Exocyst complex component 8	EXOC8	1.0578	0.0810669	0.89282	-0.163559	0.97531	0.172976	-4.19378	-0.0412459	0.0807467	1.0252	0.0359054	0.98957	-0.0151263	1.00738	0.0251942	0.0250095	0.0103895	0.0759512
EXOS3_HUMAN	Exosome complex component RRP40	EXOSC3	3.3738	1.75437	2.7251	1.44631	3.04945	0.217835	0.136118	1.60034	1.34579	0.88943	-0.169047	0.90663	-0.141414	0.89803	0.0121622	0.0135432	-0.155231	-0.716078
EXOS4_HUMAN	Exosome complex component RRP41	EXOSC4	3.5013	1.80789	2.7761	1.47306	3.1387	0.236761	0.144325	1.64048	1.37671	1	0	0.88025	-0.184015	0.940125	0.084676	0.0900689	-0.0920074	-0.413732
EXOS7_HUMAN	Exosome complex component RRP42	EXOSC7	2.7404	1.45439	2.3921	1.25828	2.56625	0.13867	0.102239	1.35633	1.15775	0.92252	-0.116348	0.83111	-0.266889	0.876815	0.0646366	0.0737175	-0.191618	-0.890092
EXOSX_HUMAN	Exosome component 10	EXOSC10	2.5481	1.34942	2.812	1.4916	2.68005	0.100533	0.0707723	1.42051	1.2072	0.89322	-0.162913	0.86263	-0.213186	0.877925	0.0216304	0.0246381	-0.188049	-0.873024
EZRI_HUMAN	Ezrin	EZR	1.8979	0.924404	1.8356	0.876252	1.86675	0.0340488	0.0378182	0.900328	0.806342	0.98075	-0.0280427	0.98396	-0.0233284	0.982355	0.00226981	0.00231058	-0.0256855	-0.0965672
F120A_HUMAN	Constitutive coactivator of PPAR-gamma-like protein 1	FAM120A	0.7138	-0.486408	0.57647	-0.794683	0.645135	0.217983	-0.340308	-0.640545	-0.381085	0.9396	-0.0898814	0.99308	-0.0100182	0.96634	0.0378161	0.0391333	-0.0499498	-0.212604
F2Z2E2_HUMAN	Ras GTPase-activating-like protein IQGAP3	IQGAP3	3.8826	1.95702	2.1282	1.08963	3.0054	0.613337	0.402629	1.52333	1.28644	0.99858	-0.00205008	1.0552	0.0775165	1.02689	0.0400364	0.038988	0.0377332	0.206714
F2Z2K0_HUMAN	NSFL1 cofactor p47	NSFL1C	4.9081	2.29516	4.4682	2.15969	4.68815	0.0957924	0.0430058	2.22743	1.82903	0.98674	-0.0192581	0.9528	-0.0697547	0.96977	0.0239992	0.0247473	-0.0445064	-0.186572
F2Z2Y6_HUMAN	N-alpha-acetyltransferase 38, NatC auxiliary subunit	NAA38	1.166	0.221568	1.2593	0.332622	1.21265	0.0785272	0.283395	0.277095	0.326066	0.85369	-0.228216	0.93103	-0.1031	0.89236	0.0546876	0.0612843	-0.165658	-0.765945
F2Z3H0_HUMAN	DnaJ homolog subfamily C member 2	DNAJC2	1.9741	0.981195	1.7493	0.806778	1.8617	0.123332	0.137957	0.893986	0.801455	0.90881	-0.137949	0.83985	-0.251796	0.87433	0.0487621	0.0557708	-0.194873	-0.905656
F5GWX5_HUMAN	Chromodomain-helicase-DNA-binding protein 4	CHD4	1.7694	0.82326	1.5631	0.64441	1.66625	0.126466	0.172336	0.733835	0.678039	1.0124	0.0177794	0.98717	-0.0186295	0.999785	0.0178403	0.0178441	-0.000425065	0.0242336
F5GWY2_HUMAN	Bifunctional purine biosynthesis protein PURH;Phosphoribosylaminoimidazolecarboxamide formyltransferase;IMP cyclohydrolase	ATIC	0.95288	-0.0696336	0.98759	-0.0180159	0.970235	0.0364992	-0.832846	-0.0438247	0.0787594	0.90976	-0.136442	0.91789	-0.123607	0.913825	0.00574878	0.0062909	-0.130024	-0.595537
F5GXQ0_HUMAN	BRO1 domain-containing protein BROX	BROX;C1orf58	0.59752	-0.742941	0.63622	-0.652402	0.61687	0.0640205	-0.0917631	-0.697672	-0.425108	1.0337	0.0478175	0.95688	-0.0635901	0.99529	0.0543199	0.054577	-0.00788627	-0.0114474
F5GY37_HUMAN	Prohibitin-2	PHB2	0.25794	-1.95489	0.26528	-1.91441	0.26161	0.028624	-0.0147954	-1.93465	-1.37835	0.94016	-0.0890218	0.84167	-0.248673	0.890915	0.0696429	0.0781701	-0.168848	-0.781198
F5GYC4_HUMAN	Ribosomal protein S6 kinase alpha-3	RPS6KA3	1.2533	0.325732	1.2435	0.314407	1.2484	0.00800818	0.0250202	0.320069	0.359183	1.1109	0.151729	0.98051	-0.0283958	1.0457	0.0921997	0.0881699	0.0616666	0.321169
F5GYL3_HUMAN	ATP-dependent RNA helicase DDX24	DDX24	5.3988	2.43264	2.6517	1.40692	4.02525	0.725294	0.377801	1.91978	1.59195	0.933	-0.100051	0.75675	-0.402111	0.844875	0.124628	0.14751	-0.251081	-1.17446
F5GYN4_HUMAN	Ubiquitin thioesterase OTUB1	OTUB1	1.051	0.0717627	1.0156	0.0223323	1.0333	0.0349525	0.742921	0.0470475	0.148787	0.99542	-0.00662272	0.97469	-0.0369847	0.985055	0.0146583	0.0148807	-0.0218037	-0.0780033
F5GZ28_HUMAN	DNA ligase;DNA ligase 1	LIG1	5.7979	2.53553	4.8963	2.29169	5.3471	0.17242	0.0714365	2.41361	1.97251	0.98839	-0.0168477	1.1216	0.165558	1.05499	0.0941937	0.0892835	0.0743553	0.381849
F5H0L8_HUMAN	SEC23-interacting protein	SEC23IP	0.46367	-1.10883	0.56237	-0.830408	0.51302	0.196874	-0.203042	-0.969619	-0.634676	1.0141	0.0201999	0.99215	-0.0113698	1.00313	0.015521	0.0154726	0.00441504	0.04738
F5H0M0_HUMAN	Acyl-coenzyme A oxidase;Peroxisomal acyl-coenzyme A oxidase 1	ACOX1	0.31773	-1.65413	0.51543	-0.956152	0.41658	0.493543	-0.378154	-1.30514	-0.893234	1.0232	0.0330882	1.0056	0.00805655	1.0144	0.0124451	0.0122684	0.0205724	0.124648
F5H199_HUMAN	Methionine-R-sulfoxide reductase B3	MSRB3	0.93108	-0.103023	0.95774	-0.062294	0.94441	0.0287997	-0.348418	-0.0826585	0.0488333	1.3713	0.455544	1.2004	0.263515	1.28585	0.120845	0.0939803	0.35953	1.74561
F5H2B9_HUMAN	Uveal autoantigen with coiled-coil domains and ankyrin repeats	UACA	1.2236	0.291132	0.9812	-0.0273809	1.1024	0.225223	1.70784	0.131876	0.214157	0.96383	-0.0531494	1.0199	0.0284277	0.991865	0.0396475	0.0399727	-0.0123608	-0.0328457
F5H2T0_HUMAN	Elongator complex protein 1	IKBKAP	1.3577	0.441165	1.2327	0.301822	1.2952	0.0985304	0.265228	0.371493	0.398812	1.1429	0.192699	0.9486	-0.0761282	1.04575	0.137391	0.13138	0.0582855	0.305
F5H2V5_HUMAN	Fatty acid desaturase 3	FADS3	0.32193	-1.63518	0.29819	-1.7457	0.31006	0.078146	-0.0462282	-1.69044	-1.19015	1.2459	0.317188	0.7785	-0.361231	1.0122	0.330502	0.326518	-0.0220214	-0.0790444
F5H345_HUMAN	Porphobilinogen deaminase	HMBS	1.5516	0.633757	1.2366	0.306379	1.3941	0.231491	0.492463	0.470068	0.474775	0.92321	-0.115269	0.86635	-0.206978	0.89478	0.0402061	0.0449341	-0.161124	-0.74426
F5H355_HUMAN	Rab GTPase-binding effector protein 1	RABEP1	1.5388	0.621806	1.5359	0.619084	1.53735	0.00192435	0.00310157	0.620445	0.590659	0.96886	-0.0456399	0.99897	-0.00148674	0.983915	0.021291	0.021639	-0.0235633	-0.0864182
F5H3I4_HUMAN	Alpha-centractin	ACTR1A	1.2587	0.331934	1.4122	0.497944	1.33545	0.117387	0.282901	0.414939	0.432292	1.1915	0.252779	0.97737	-0.0330233	1.08444	0.151413	0.139624	0.109878	0.551725
F5H3X9_HUMAN	Serine/threonine-protein phosphatase 2A 65 kDa regulatory subunit A alpha isoform	PPP2R1A	1.1874	0.247806	1.3081	0.387473	1.24775	0.0987594	0.310917	0.317639	0.357311	1.0103	0.0147838	1.0199	0.0284277	1.0151	0.00678823	0.00668725	0.0216057	0.129589
F5H5I6_HUMAN	G-rich sequence factor 1	GRSF1	0.39484	-1.34066	0.68611	-0.543488	0.540475	0.563686	-0.598345	-0.942074	-0.613449	0.97838	-0.0315332	0.97191	-0.0411054	0.975145	0.00457498	0.00469159	-0.0363193	-0.14742
F5H648_HUMAN	Antigen peptide transporter 1	TAP1	0.47655	-1.0693	0.49655	-1.00999	0.48655	0.0419395	-0.0403402	-1.03964	-0.688639	1.0466	0.0657102	1.0507	0.0713508	1.04865	0.00289914	0.00276464	0.0685305	0.353993
F5H667_HUMAN	Aspartyl/asparaginyl beta-hydroxylase	ASPH	0.23529	-2.08749	0.30772	-1.70031	0.271505	0.273776	-0.144557	-1.8939	-1.34694	0.85614	-0.224081	0.80099	-0.320144	0.828565	0.0389969	0.0470656	-0.272113	-1.27503
F5H677_HUMAN	Nucleolar complex protein 3 homolog	NOC3L	0.8473	-0.239055	0.61539	-0.700427	0.731345	0.326239	-0.694508	-0.469741	-0.24946	1.7209	0.783163	1.2856	0.362442	1.50325	0.307804	0.204759	0.572803	2.76553
F5H6Y1_HUMAN	Phenylalanine--tRNA ligase beta subunit	FARSB	1.724	0.78576	1.4099	0.495593	1.56695	0.205179	0.320254	0.640676	0.606249	0.85728	-0.222162	0.86913	-0.202356	0.863205	0.00837922	0.0097071	-0.212259	-0.988799
F5H7U0_HUMAN	6-phosphogluconate dehydrogenase, decarboxylating	PGD	0.79747	-0.326498	0.88217	-0.180871	0.83982	0.102973	-0.405911	-0.253685	-0.0829627	1.0506	0.0712135	1.0331	0.0469799	1.04185	0.0123744	0.0118773	0.0590967	0.308879
F5H897_HUMAN	Heat shock protein 75 kDa, mitochondrial	TRAP1	3.7708	1.91487	3.5584	1.83123	3.6646	0.0591438	0.0315762	1.87305	1.55594	0.95873	-0.0608035	0.87956	-0.185146	0.919145	0.0559816	0.0609062	-0.122975	-0.561824
F6SBX2_HUMAN	Isoleucine--tRNA ligase, mitochondrial	IARS2	0.72774	-0.458505	0.75811	-0.399521	0.742925	0.041708	-0.0972186	-0.429013	-0.218074	1.0565	0.0792928	0.9429	-0.0848233	0.9997	0.0803273	0.0803514	-0.00276528	0.0130423
F6T1Q0_HUMAN	2,5-phosphodiesterase 12	PDE12	1.2451	0.316262	1.2971	0.37529	1.2711	0.0417392	0.120712	0.345776	0.378993	0.92704	-0.109297	0.92124	-0.118351	0.92414	0.00410122	0.00443788	-0.113824	-0.518062
F6USW4_HUMAN	F-actin-capping protein subunit beta	CAPZB	0.7513	-0.412539	0.78602	-0.347362	0.76866	0.046087	-0.121297	-0.379951	-0.180266	1.1177	0.160533	1.031	0.0440443	1.07435	0.0613062	0.0570635	0.102289	0.515432
F8VPE8_HUMAN	60S acidic ribosomal protein P0-like;60S acidic ribosomal protein P0	RPLP0;RPLP0P6	1.1493	0.200755	1.0964	0.132774	1.12285	0.04807	0.28825	0.166765	0.241044	0.88165	-0.181722	1.0232	0.0330882	0.952425	0.100091	0.105091	-0.0743169	-0.329133
F8VQR7_HUMAN	Cysteine and glycine-rich protein 2	CSRP2	0.63364	-0.658265	0.69595	-0.522944	0.664795	0.0956859	-0.162013	-0.590605	-0.3426	1.3688	0.452912	1.3102	0.389787	1.3395	0.0414365	0.0309343	0.421349	2.04125
F8VSD4_HUMAN	Ubiquitin-conjugating enzyme E2 N;Putative ubiquitin-conjugating enzyme E2 N-like	UBE2N;UBE2NL	1.3558	0.439144	1.2816	0.357946	1.3187	0.0574159	0.144064	0.398545	0.419658	0.96012	-0.0587134	0.94462	-0.082194	0.95237	0.0109602	0.0115083	-0.0704537	-0.310658
F8VTY8_HUMAN	Proliferation-associated protein 2G4	PA2G4	2.6201	1.38962	2.1069	1.07512	2.3635	0.222385	0.180453	1.23237	1.06222	0.91456	-0.12885	0.96465	-0.0519225	0.939605	0.035419	0.0376956	-0.0903864	-0.40598
F8VUA6_HUMAN	60S ribosomal protein L18	RPL18	1.0791	0.109829	0.9655	-0.0506518	1.0223	0.113477	3.83518	0.0295884	0.135333	0.85217	-0.230787	1.0806	0.111833	0.966385	0.161524	0.167143	-0.0594771	-0.258165
F8VVM2_HUMAN	Phosphate carrier protein, mitochondrial	SLC25A3	0.74527	-0.424165	0.49895	-1.00303	0.62211	0.409321	-0.573602	-0.713599	-0.437382	0.9415	-0.086967	0.948	-0.077041	0.94475	0.00459619	0.00486498	-0.082004	-0.365894
F8VY01_HUMAN	FYVE, RhoGEF and PH domain-containing protein 6	FGD6	0.83731	-0.256166	0.69216	-0.530823	0.764735	0.194211	-0.493556	-0.393494	-0.190703	1.1764	0.234379	1.1252	0.170181	1.1508	0.0362039	0.0314597	0.20228	0.993611
F8W181_HUMAN	60S ribosomal protein L6	RPL6	1.0879	0.121546	1.0551	0.0773797	1.0715	0.0312302	0.313989	0.0994628	0.18918	0.90914	-0.137426	1.0032	0.00460925	0.95617	0.0665105	0.0695592	-0.0664082	-0.291311
F8W7D6_HUMAN	Gephyrin;Molybdopterin adenylyltransferase;Molybdopterin molybdenumtransferase	GPHN	2.509	1.32711	2.3797	1.25078	2.44435	0.0539754	0.0418756	1.28895	1.10582	0.87459	-0.193321	1.059	0.0827026	0.966795	0.130398	0.134876	-0.0553093	-0.238234
F8W8K5_HUMAN	Sorting nexin-12	SNX12	0.90166	-0.149345	1.1555	0.208517	1.02858	0.253047	8.55282	0.0295863	0.135331	1.0262	0.0373119	0.97171	-0.0414023	0.998955	0.0385302	0.0385706	-0.00204517	0.0164859
F8W914_HUMAN	Reticulon-4	RTN4	0.49137	-1.02512	0.56413	-0.8259	0.52775	0.140868	-0.152206	-0.925509	-0.600684	1.1615	0.215989	1.0872	0.120617	1.12435	0.052538	0.0467275	0.168303	0.831127
F8W9S7_HUMAN	GTPase-activating protein and VPS9 domain-containing protein 1	GAPVD1	0.48278	-1.05056	0.57759	-0.791882	0.530185	0.182914	-0.198556	-0.921222	-0.59738	0.80378	-0.315127	0.90825	-0.138839	0.856015	0.0738714	0.0862969	-0.226983	-1.05921
F8WA23_HUMAN	Peptidyl-prolyl cis-trans isomerase FKBP10	FKBP10	0.12349	-3.01753	0.44665	-1.16278	0.28507	1.31151	-0.627468	-2.09016	-1.49819	1.1802	0.239031	1.1236	0.168129	1.1519	0.0400222	0.0347445	0.20358	0.999828
F8WBI5_HUMAN	Protein NipSnap homolog 2	GBAS	1.1769	0.234992	1.1954	0.257493	1.18615	0.0159111	0.0646156	0.246243	0.302291	0.93079	-0.103472	0.77247	-0.372449	0.85163	0.111949	0.131453	-0.237961	-1.11171
F8WCR5_HUMAN	Protein NipSnap homolog 1	NIPSNAP1	2.2962	1.19925	2.6809	1.42272	2.48855	0.158017	0.120533	1.31098	1.1228	0.93653	-0.0946029	0.74951	-0.41598	0.84302	0.132243	0.156868	-0.255292	-1.19459
FA98A_HUMAN	Protein FAM98A	FAM98A	0.60989	-0.713379	0.71685	-0.480257	0.66337	0.164842	-0.276202	-0.596818	-0.347388	0.92453	-0.113208	1.0809	0.112233	1.00272	0.11057	0.110271	-0.000487452	0.0239353
FA98B_HUMAN	Protein FAM98B	FAM98B	1.9329	0.950767	1.3189	0.399335	1.6259	0.389921	0.577617	0.675051	0.632739	0.90064	-0.150978	0.9912	-0.0127519	0.94592	0.0640356	0.0676966	-0.0818647	-0.365228
FACE1_HUMAN	CAAX prenyl protease 1 homolog	ZMPSTE24	0.75145	-0.412251	0.88406	-0.177784	0.817755	0.165793	-0.561978	-0.295017	-0.114815	0.96315	-0.0541676	0.92744	-0.108674	0.945295	0.0252508	0.0267121	-0.0814209	-0.363105
FAF2_HUMAN	FAS-associated factor 2	FAF2	1.5117	0.596172	1.4783	0.563939	1.495	0.022792	0.0392928	0.580055	0.559534	1.0608	0.0851527	1.0209	0.0298416	1.04085	0.0282136	0.0271063	0.0574971	0.301229
FAHD1_HUMAN	Acylpyruvase FAHD1, mitochondrial	FAHD1	1.1285	0.174406	1.1306	0.177089	1.12955	0.00189659	0.0107916	0.175748	0.247966	1.0529	0.0743684	1.0653	0.0912598	1.0591	0.00876812	0.00827884	0.0828141	0.4223
FAKD5_HUMAN	FAST kinase domain-containing protein 5	FASTKD5	2.1823	1.12585	2.6737	1.41884	2.428	0.207174	0.162829	1.27234	1.09302	1.0367	0.0519985	0.97156	-0.041625	1.00413	0.0460609	0.0458715	0.00518673	0.0510704
FAS_HUMAN	Fatty acid synthase;[Acyl-carrier-protein] S-acetyltransferase;[Acyl-carrier-protein] S-malonyltransferase;3-oxoacyl-[acyl-carrier-protein] synthase;3-oxoacyl-[acyl-carrier-protein] reductase;3-hydroxyacyl-[acyl-carrier-protein] dehydratase;Enoyl-[acyl-carrier-protein] reductase;Oleoyl-[acyl-carrier-protein] hydrolase	FASN	3.1163	1.63983	4.7623	2.25166	3.9393	0.432625	0.222344	1.94575	1.61196	0.98506	-0.0217165	0.87794	-0.187806	0.9315	0.0757453	0.0813154	-0.104761	-0.474723
FBRL_HUMAN	rRNA 2-O-methyltransferase fibrillarin	FBL	0.38421	-1.38003	0.56178	-0.831923	0.472995	0.387572	-0.350434	-1.10598	-0.739757	0.85382	-0.227996	0.99355	-0.00933552	0.923685	0.098804	0.106967	-0.118666	-0.541218
FBX6_HUMAN	F-box only protein 6	FBXO6	4.6681	2.22284	5.9281	2.56757	5.2981	0.243764	0.101772	2.3952	1.95832	0.97966	-0.029647	0.93196	-0.10166	0.95581	0.033729	0.0352884	-0.0656535	-0.287702
FEN1_HUMAN	Flap endonuclease 1	FEN1	3.5388	1.82326	2.0103	1.00741	2.77455	0.576893	0.407601	1.41534	1.20322	0.97777	-0.032433	1.0225	0.0321008	1.00013	0.0316289	0.0316246	-0.000166055	0.0254723
FERM2_HUMAN	Fermitin family homolog 2	FERMT2	0.45994	-1.12048	0.57724	-0.792757	0.51859	0.231737	-0.242246	-0.95662	-0.624658	1.2498	0.321697	1.2275	0.295723	1.23865	0.0157685	0.0127304	0.30871	1.50258
FHL1_HUMAN	Four and a half LIM domains protein 1	FHL1	0.58874	-0.764297	0.50679	-0.98054	0.547765	0.152907	-0.175267	-0.872419	-0.559771	1.0878	0.121413	1.0453	0.0639171	1.06655	0.030052	0.0281769	0.0926652	0.46941
FHL2_HUMAN	Four and a half LIM domains protein 2	FHL2	0.044287	-4.49697	0.04644	-4.42849	0.0453635	0.048426	-0.0108512	-4.46273	-3.32654	1.9502	0.963622	2.096	1.06764	2.0231	0.103096	0.0509595	1.01563	4.88322
FHL3_HUMAN	Four and a half LIM domains protein 3	FHL3	0.48836	-1.03398	0.62601	-0.675742	0.557185	0.253314	-0.296322	-0.854863	-0.546242	1.4945	0.579663	1.566	0.647084	1.53025	0.0505581	0.0330391	0.613374	2.95955
FKBP3_HUMAN	Peptidyl-prolyl cis-trans isomerase FKBP3	FKBP3	1.4142	0.499986	1.2359	0.305562	1.32505	0.137479	0.341329	0.402774	0.422917	0.93909	-0.0906647	0.96062	-0.0579622	0.949855	0.015224	0.0160277	-0.0743135	-0.329116
FKBP4_HUMAN	Peptidyl-prolyl cis-trans isomerase FKBP4;Peptidyl-prolyl cis-trans isomerase FKBP4, N-terminally processed	FKBP4	1.8099	0.85591	1.7636	0.818523	1.78675	0.0264363	0.0315764	0.837217	0.757707	0.8821	-0.180986	0.8742	-0.193965	0.87815	0.00558614	0.00636126	-0.187475	-0.870279
FKBP5_HUMAN	Peptidyl-prolyl cis-trans isomerase FKBP5	FKBP5	2.7644	1.46697	2.1261	1.08821	2.44525	0.267822	0.209631	1.27759	1.09707	1.0611	0.0855606	0.93745	-0.0931864	0.999275	0.0874338	0.0874972	-0.00381286	0.00803249
FLNA_HUMAN	Filamin-A	FLNA	0.38199	-1.38839	0.50551	-0.984188	0.44375	0.285816	-0.240932	-1.18629	-0.801647	1.2574	0.330444	1.1913	0.252537	1.22435	0.0467398	0.0381752	0.29149	1.42023
FLNB_HUMAN	Filamin-B	FLNB	1.4119	0.497638	1.4862	0.571628	1.44905	0.0523191	0.0978598	0.534633	0.52453	1.4594	0.545375	1.3891	0.47415	1.42425	0.0497096	0.0349023	0.509763	2.46406
FND3B_HUMAN	Fibronectin type III domain-containing protein 3B	FNDC3B	0.17093	-2.54852	0.2272	-2.13797	0.199065	0.290308	-0.123891	-2.34324	-1.69322	1.2759	0.351515	1.142	0.191563	1.20895	0.0946816	0.0783172	0.271539	1.32482
FPRP_HUMAN	Prostaglandin F2 receptor negative regulator	PTGFRN	0.11271	-3.14931	0.23049	-2.11722	0.1716	0.729797	-0.277145	-2.63327	-1.91672	0.75007	-0.414903	0.70154	-0.511403	0.725805	0.0343159	0.0472798	-0.463153	-2.18863
FTO_HUMAN	Alpha-ketoglutarate-dependent dioxygenase FTO	FTO	1.761	0.816395	1.722	0.784085	1.7415	0.0228465	0.0285495	0.80024	0.729212	1.1124	0.153676	0.97989	-0.0293083	1.04615	0.0936987	0.0895657	0.0621837	0.323642
FUBP1_HUMAN		FUBP1	2.1751	1.12108	1.7459	0.803971	1.9605	0.224231	0.232961	0.962526	0.854273	0.97239	-0.040393	0.97362	-0.0385693	0.973005	0.000869741	0.000893871	-0.0394812	-0.162541
FUBP2_HUMAN	Far upstream element-binding protein 2	KHSRP	1.3728	0.457121	1.2707	0.345623	1.32175	0.078841	0.196428	0.401372	0.421837	0.9827	-0.025177	0.97293	-0.0395921	0.977815	0.00690843	0.00706517	-0.0323846	-0.128603
FUBP3_HUMAN	Far upstream element-binding protein 3	FUBP3	0.9125	-0.132104	1.0524	0.0736832	0.98245	0.145513	-4.98159	-0.0292102	0.0900216	0.87067	-0.199802	1.0256	0.0364682	0.948135	0.109552	0.115545	-0.081667	-0.364282
FUMH_HUMAN	Fumarate hydratase, mitochondrial	FH	1.2393	0.309525	1.2611	0.334683	1.2502	0.0177888	0.055227	0.322104	0.360751	1.0251	0.0357647	0.92588	-0.111103	0.97549	0.0701591	0.0719219	-0.0376691	-0.153875
FUS_HUMAN	RNA-binding protein FUS	FUS	0.69862	-0.51742	0.58053	-0.784557	0.639575	0.188895	-0.290166	-0.650989	-0.389133	0.76825	-0.380352	1	0	0.884125	0.163872	0.185349	-0.190176	-0.883195
FUT8_HUMAN	Alpha-(1,6)-fucosyltransferase	FUT8	0.19673	-2.34571	0.25777	-1.95584	0.22725	0.275678	-0.128176	-2.15078	-1.5449	1.117	0.159629	1.1198	0.163241	1.1184	0.0019799	0.0017703	0.161435	0.798282
FXR2_HUMAN	Fragile X mental retardation syndrome-related protein 2	FXR2	2.196	1.13488	2.0029	1.00209	2.09945	0.0938951	0.0878769	1.06848	0.935926	0.86093	-0.216032	0.84164	-0.248725	0.851285	0.0136401	0.0160229	-0.232378	-1.08502
G3BP1_HUMAN	Ras GTPase-activating protein-binding protein 1	G3BP1	1.692	0.75873	1.4964	0.581496	1.5942	0.125323	0.187018	0.670113	0.628934	0.87923	-0.185687	1.028	0.0398403	0.953615	0.105196	0.110313	-0.0729236	-0.322469
G3V0I9_HUMAN	Peroxisomal 2,4-dienoyl-CoA reductase	DECR2	1.6988	0.764516	2.0356	1.02545	1.8672	0.184511	0.206161	0.894985	0.802225	1.0053	0.00762609	0.88576	-0.175012	0.94553	0.0845275	0.089397	-0.0836931	-0.373971
G3V192_HUMAN	Ferritin;Ferritin heavy chain	FTH1	0.86633	-0.207011	0.66076	-0.597802	0.763545	0.27633	-0.686695	-0.402407	-0.197571	1.0598	0.083792	0.93175	-0.101985	0.995775	0.090545	0.0909292	-0.00909657	-0.0172353
G3V1K3_HUMAN	Serum paraoxonase/arylesterase 2	PON2	0.94511	-0.0814458	1.1887	0.249385	1.0669	0.233932	2.78593	0.0839694	0.17724	1.0766	0.106482	1.0479	0.067501	1.06225	0.020294	0.0191047	0.0869917	0.442279
G3V1U4_HUMAN	Signal recognition particle subunit SRP68	SRP68	0.76439	-0.387619	0.69237	-0.530385	0.72838	0.100951	-0.219935	-0.459002	-0.241184	0.95034	-0.0734843	1.0522	0.073409	1.00127	0.0720259	0.0719345	-3.76928e-05	0.0260861
G3V2D5_HUMAN	Zinc finger protein 36, C3H1 type-like 1	ZFP36L1	0.17983	-2.47529	0.67287	-0.5716	0.42635	1.34611	-0.883598	-1.52345	-1.06147	1.7686	0.822608	1.575	0.655352	1.6718	0.136896	0.0818853	0.73898	3.56022
G3V2V8_HUMAN	Epididymal secretory protein E1	NPC2	0.20938	-2.2558	0.31018	-1.68882	0.25978	0.400917	-0.203272	-1.97231	-1.40737	1.0181	0.0258793	0.99881	-0.00171783	1.00846	0.0136401	0.0135257	0.0120807	0.0840389
G3V470_HUMAN	Telomerase protein component 1	TEP1	0.49782	-1.0063	0.86939	-0.201925	0.683605	0.568782	-0.941514	-0.604114	-0.353011	1.2114	0.276675	0.96655	-0.0490837	1.08898	0.173135	0.158989	0.113796	0.570461
G3V4F7_HUMAN	Signal recognition particle 54 kDa protein	SRP54	0.76988	-0.377295	0.7302	-0.453636	0.75004	0.0539819	-0.129931	-0.415465	-0.207634	0.9876	-0.0180013	1.0496	0.0698396	1.0186	0.0438406	0.0430401	0.0259192	0.150217
G3V570_HUMAN	Protein max	MAX	0.67202	-0.573424	0.81892	-0.288206	0.74547	0.20168	-0.468136	-0.430815	-0.219463	0.97272	-0.0399035	1.1134	0.154972	1.04306	0.0994758	0.0953692	0.0575342	0.301407
G3V5B2_HUMAN	Legumain	LGMN	7.3514	2.87802	6.109	2.61094	6.7302	0.188856	0.0688131	2.74448	2.22748	1.0694	0.0968016	0.95664	-0.063952	1.01302	0.0797334	0.0787086	0.0164248	0.104813
G3V5J8_HUMAN	Zinc transporter ZIP9	SLC39A9	0.62341	-0.681747	0.83185	-0.265605	0.72763	0.294257	-0.62122	-0.473676	-0.252492	1.0193	0.0275787	0.884	-0.177882	0.95165	0.0956715	0.100532	-0.0751515	-0.333124
G3XAH6_HUMAN	Poly(A) polymerase alpha	PAPOLA	2.8827	1.52742	2.9871	1.57875	2.9349	0.0362921	0.0233678	1.55308	1.30937	0.99102	-0.0130139	0.94767	-0.0775433	0.969345	0.0306531	0.0316225	-0.0452786	-0.190265
G5E9D5_HUMAN	Zinc phosphodiesterase ELAC protein 2	ELAC2	2.6611	1.41202	2.8865	1.52932	2.7738	0.0829426	0.0563977	1.47067	1.24586	0.92101	-0.118711	0.95605	-0.064842	0.93853	0.024777	0.0263998	-0.0917766	-0.412628
G5E9I3_HUMAN	UPF0505 protein C16orf62	C16orf62	1.1254	0.170438	1.1538	0.206393	1.1396	0.0254242	0.134937	0.188416	0.257728	1.0795	0.110363	1.0792	0.109962	1.07935	0.000212132	0.000196537	0.110163	0.553087
G5E9V1_HUMAN	Protein TFG	TFG	0.62088	-0.687614	0.64869	-0.624399	0.634785	0.0446996	-0.0681389	-0.656006	-0.393	1.0488	0.0687396	1.0537	0.0754642	1.05125	0.00346482	0.00329591	0.0721019	0.371072
G5E9W7_HUMAN	28S ribosomal protein S22, mitochondrial	MRPS22	1.9641	0.973868	1.8522	0.88924	1.90815	0.0598414	0.0642382	0.931554	0.830405	0.97339	-0.0389101	0.92924	-0.105877	0.951315	0.0312188	0.0328164	-0.0723935	-0.319934
G5E9X3_HUMAN	Fibronectin type-III domain-containing protein 3A	FNDC3A	0.61176	-0.708962	0.72987	-0.454289	0.670815	0.180082	-0.309618	-0.581625	-0.33568	1.0838	0.116099	1.0292	0.0415234	1.0565	0.038608	0.0365433	0.078811	0.403157
G5EA52_HUMAN	Protein disulfide-isomerase A3	PDIA3	0.719	-0.475936	0.75376	-0.407823	0.73638	0.0481635	-0.108997	-0.44188	-0.227989	1.1975	0.260026	1.1354	0.183201	1.16645	0.0439113	0.0376453	0.221613	1.08607
G6PD_HUMAN	Glucose-6-phosphate 1-dehydrogenase	G6PD	0.27717	-1.85116	0.34351	-1.54158	0.31034	0.218907	-0.129045	-1.69637	-1.19472	0.90103	-0.150353	0.86922	-0.202207	0.885125	0.0224931	0.0254123	-0.17628	-0.81674
G6PI_HUMAN	Glucose-6-phosphate isomerase	GPI	0.80114	-0.319874	0.8769	-0.189516	0.83902	0.092177	-0.361912	-0.254695	-0.0837412	0.99171	-0.0120098	0.95533	-0.0659289	0.97352	0.0257245	0.0264243	-0.0389694	-0.160093
G8JLD3_HUMAN	ELKS/Rab6-interacting/CAST family member 1	ERC1	0.78284	-0.353211	0.84097	-0.249874	0.811905	0.0730702	-0.242322	-0.301542	-0.119843	0.98507	-0.0217018	1.0067	0.00963382	0.995885	0.0152947	0.0153579	-0.00603401	-0.00258951
GANAB_HUMAN	Neutral alpha-glucosidase AB	GANAB	0.71988	-0.474172	0.92498	-0.112506	0.82243	0.255736	-0.871812	-0.293339	-0.113521	1.0852	0.117961	1.003	0.00432161	1.0441	0.0581242	0.0556692	0.0611413	0.318657
GBF1_HUMAN	Golgi-specific brefeldin A-resistance guanine nucleotide exchange factor 1	GBF1	0.67757	-0.561558	0.80517	-0.312635	0.74137	0.176015	-0.402693	-0.437096	-0.224303	1.0885	0.122341	0.96837	-0.0463697	1.02843	0.0849447	0.0825961	0.0379858	0.207923
GCC1_HUMAN	GRIP and coiled-coil domain-containing protein 1	GCC1	0.76567	-0.385205	1.0351	0.0497702	0.900385	0.307574	-1.83388	-0.167718	-0.0167149	1.0708	0.098689	1.0593	0.0831112	1.06505	0.00813173	0.00763507	0.0909001	0.46097
GCN1L_HUMAN	Translational activator GCN1	GCN1L1	0.969	-0.0454314	1.1897	0.250598	1.07935	0.209324	2.04053	0.102583	0.191584	0.98351	-0.0239884	0.97	-0.0439433	0.976755	0.00955301	0.00978036	-0.0339659	-0.136165
GCP2_HUMAN	Gamma-tubulin complex component 2	TUBGCP2	1.7549	0.811389	1.3589	0.442439	1.5569	0.260887	0.416144	0.626914	0.595644	0.98107	-0.027572	0.93658	-0.0945259	0.958825	0.0314592	0.0328101	-0.0610489	-0.265682
GCP3_HUMAN	Gamma-tubulin complex component 3	TUBGCP3	1.8579	0.893673	1.6712	0.740884	1.76455	0.108038	0.132192	0.817279	0.742342	0.87903	-0.186016	1.0654	0.0913952	0.972215	0.131783	0.13555	-0.0473103	-0.199981
GCP60_HUMAN	Golgi resident protein GCP60	ACBD3	0.39884	-1.32612	0.43368	-1.2053	0.41626	0.0854332	-0.0674984	-1.26571	-0.862847	1.0932	0.128557	1.011	0.015783	1.0521	0.0581242	0.0552459	0.0721702	0.371399
GDE_HUMAN	Glycogen debranching enzyme;4-alpha-glucanotransferase;Amylo-alpha-1,6-glucosidase	AGL	0.69706	-0.520645	1.0622	0.0870554	0.87963	0.429709	-1.9821	-0.216795	-0.0545348	1.0105	0.0150693	0.94519	-0.0813237	0.977845	0.0461811	0.0472275	-0.0331272	-0.132155
GDIR1_HUMAN	Rho GDP-dissociation inhibitor 1	ARHGDIA	0.67178	-0.573939	0.66035	-0.598697	0.666065	0.0175065	-0.0298584	-0.586318	-0.339297	0.97536	-0.0359933	0.97125	-0.0420854	0.973305	0.00290621	0.00298592	-0.0390393	-0.160428
GELS_HUMAN	Gelsolin	GSN	0.20146	-2.31143	0.17783	-2.49143	0.189645	0.127275	-0.0529998	-2.40143	-1.73806	1.1592	0.21313	0.81873	-0.28854	0.988965	0.240749	0.243435	-0.0377054	-0.154049
GEMI5_HUMAN	Gem-associated protein 5	GEMIN5	4.4537	2.155	3.6297	1.85985	4.0417	0.208705	0.103967	2.00743	1.65949	0.85178	-0.231447	0.90065	-0.150962	0.876215	0.0345563	0.0394382	-0.191204	-0.888112
GFPT1_HUMAN	Glutamine--fructose-6-phosphate aminotransferase [isomerizing] 1	GFPT1	0.39463	-1.34143	0.36725	-1.44517	0.38094	0.0733539	-0.0526478	-1.3933	-0.96117	0.96846	-0.0462356	0.96429	-0.052461	0.966375	0.00294864	0.00305123	-0.0493483	-0.209727
GGH_HUMAN	Gamma-glutamyl hydrolase	GGH	0.72667	-0.460628	0.63917	-0.645728	0.68292	0.130886	-0.236607	-0.553178	-0.313758	1.0808	0.1121	0.9613	-0.0569414	1.02105	0.0844993	0.0827572	0.0275791	0.158155
GGT7_HUMAN	Gamma-glutamyltransferase 7;Gamma-glutamyltransferase 7 heavy chain;Gamma-glutamyltransferase 7 light chain	GGT7	0.27853	-1.8441	0.62426	-0.679781	0.451395	0.823295	-0.652405	-1.26194	-0.859943	1.1743	0.231801	0.73356	-0.447013	0.95393	0.31165	0.326701	-0.107606	-0.488328
GIPC1_HUMAN	PDZ domain-containing protein GIPC1	GIPC1	0.50885	-0.974688	0.82244	-0.282018	0.665645	0.489792	-0.779485	-0.628353	-0.371689	1.3157	0.395831	1.4078	0.493442	1.36175	0.0651245	0.0478241	0.444636	2.15261
GLCNE_HUMAN	Bifunctional UDP-N-acetylglucosamine 2-epimerase/N-acetylmannosamine kinase;UDP-N-acetylglucosamine 2-epimerase (hydrolyzing);N-acetylmannosamine kinase	GNE	1.7456	0.803723	2.0485	1.03457	1.89705	0.163232	0.177591	0.919145	0.820843	0.8644	-0.210229	0.8022	-0.317966	0.8333	0.043982	0.0527806	-0.264098	-1.2367
GLRX3_HUMAN	Glutaredoxin-3	GLRX3	1.0894	0.123534	1.1043	0.143132	1.09685	0.0138581	0.103936	0.133333	0.215281	0.99209	-0.0114571	1.0441	0.0622599	1.01809	0.0367766	0.036123	0.0254014	0.147741
GLSK_HUMAN	Glutaminase kidney isoform, mitochondrial	GLS	0.57067	-0.809271	0.40551	-1.30219	0.48809	0.348547	-0.330147	-1.05573	-0.701035	1.0118	0.0169241	1.0405	0.057277	1.02615	0.020294	0.0197768	0.0371006	0.203689
GLYC_HUMAN	Serine hydroxymethyltransferase, cytosolic;Serine hydroxymethyltransferase	SHMT1	4.3324	2.11517	4.7236	2.23989	4.528	0.0881906	0.0405004	2.17753	1.79058	0.92734	-0.10883	0.8579	-0.221119	0.89262	0.0491015	0.0550083	-0.164974	-0.762674
GLYM_HUMAN	Serine hydroxymethyltransferase, mitochondrial;Serine hydroxymethyltransferase	SHMT2	0.73978	-0.434832	0.75065	-0.413788	0.745215	0.0148804	-0.0350697	-0.42431	-0.21445	1.0303	0.0430645	0.90788	-0.139426	0.96909	0.086564	0.089325	-0.048181	-0.204145
GMPPB_HUMAN	Mannose-1-phosphate guanyltransferase beta	GMPPB	1.0301	0.0427844	0.81638	-0.292687	0.92324	0.237214	-1.89845	-0.124951	0.0162416	0.96739	-0.0478305	1.0649	0.090718	1.01614	0.06895	0.0678545	0.0214437	0.128815
GNA11_HUMAN	Guanine nucleotide-binding protein subunit alpha-11	GNA11	0.47763	-1.06603	0.73623	-0.441772	0.60693	0.441421	-0.585514	-0.753903	-0.468441	0.95069	-0.0729531	0.83067	-0.267653	0.89068	0.084867	0.0952833	-0.170303	-0.788157
GNAS2_HUMAN	Guanine nucleotide-binding protein G(s) subunit alpha isoforms short;Guanine nucleotide-binding protein G(s) subunit alpha isoforms XLas;Guanine nucleotide-binding protein G(olf) subunit alpha	GNAS;GNAL	1.1122	0.153416	1.3279	0.409147	1.22005	0.180829	0.642874	0.281281	0.329293	1.1284	0.174279	1.0866	0.119821	1.1075	0.0295571	0.0266881	0.14705	0.729489
GNL1_HUMAN	Guanine nucleotide-binding protein-like 1	GNL1	1.4537	0.53973	1.31	0.389567	1.38185	0.106181	0.228519	0.464648	0.470599	0.96457	-0.0520422	0.89887	-0.153816	0.93172	0.0464569	0.0498615	-0.102929	-0.465961
GOGA2_HUMAN	Golgin subfamily A member 2	GOLGA2	0.57364	-0.801782	0.83644	-0.257666	0.70504	0.384748	-0.726318	-0.529724	-0.295684	1.0626	0.0875986	0.98416	-0.0230352	1.02338	0.0554655	0.0541983	0.0322817	0.180644
GOGA3_HUMAN	Golgin subfamily A member 3	GOLGA3	0.72959	-0.454842	0.68229	-0.551543	0.70594	0.0683779	-0.135888	-0.503193	-0.275238	0.9049	-0.14417	0.90109	-0.150257	0.902995	0.00269408	0.00298349	-0.147213	-0.677738
GOGB1_HUMAN	Golgin subfamily B member 1	GOLGB1	0.42862	-1.22223	0.58491	-0.773713	0.506765	0.317148	-0.317793	-0.997971	-0.656525	0.95398	-0.0679691	0.66964	-0.578542	0.81181	0.201059	0.247667	-0.323256	-1.51961
GOLI4_HUMAN	Golgi integral membrane protein 4	GOLIM4	0.96276	-0.0547519	1.377	0.461529	1.16988	0.365065	1.79492	0.203388	0.269267	1.24	0.31034	1.1595	0.213503	1.19975	0.0569221	0.047445	0.261921	1.27883
GOLP3_HUMAN	Golgi phosphoprotein 3	GOLPH3	0.45213	-1.14519	0.55326	-0.85397	0.502695	0.205924	-0.20601	-0.99958	-0.657765	1.0968	0.1333	1.2015	0.264837	1.14915	0.0740341	0.0644251	0.199069	0.978253
GOPC_HUMAN	Golgi-associated PDZ and coiled-coil motif-containing protein	GOPC	0.273	-1.87303	0.38124	-1.39123	0.32712	0.340683	-0.208735	-1.63213	-1.14522	0.98489	-0.0219655	1.053	0.0745054	1.01894	0.048161	0.0472656	0.02627	0.151895
GORS2_HUMAN	Golgi reassembly-stacking protein 2	GORASP2	0.4189	-1.25532	0.42931	-1.21991	0.424105	0.0250414	-0.0202336	-1.23762	-0.841199	1.0462	0.0651587	0.94986	-0.0742132	0.99803	0.0681227	0.0682571	-0.00452726	0.00461607
GPAA1_HUMAN	Glycosylphosphatidylinositol anchor attachment 1 protein	GPAA1	0.471	-1.0862	0.53414	-0.90471	0.50257	0.128333	-0.128919	-0.995456	-0.654586	0.97631	-0.0345888	0.97883	-0.0308698	0.97757	0.00178191	0.00182279	-0.0327293	-0.130252
GPDM_HUMAN	Glycerol-3-phosphate dehydrogenase, mitochondrial	GPD2	1.0447	0.0630887	1.0924	0.127501	1.06855	0.0455465	0.477953	0.095295	0.185968	0.92352	-0.114785	0.87774	-0.188134	0.90063	0.0323713	0.035943	-0.15146	-0.698045
GRB2_HUMAN	Growth factor receptor-bound protein 2	GRB2	0.76109	-0.393861	0.80618	-0.310826	0.783635	0.0587146	-0.16664	-0.352344	-0.158991	0.91254	-0.13204	1.0212	0.0302654	0.96687	0.0768342	0.079467	-0.0508874	-0.217088
GRHPR_HUMAN	Glyoxylate reductase/hydroxypyruvate reductase	GRHPR	1.1652	0.220578	1.2174	0.283803	1.1913	0.0447073	0.177276	0.25219	0.306874	1.0011	0.00158609	0.94577	-0.0804387	0.973435	0.0391242	0.0401919	-0.0394263	-0.162278
GRP75_HUMAN	Stress-70 protein, mitochondrial	HSPA9	2.0663	1.04705	2.105	1.07382	2.08565	0.0189296	0.0178508	1.06043	0.929724	0.99866	-0.00193451	0.94351	-0.0838903	0.971085	0.0389969	0.0401581	-0.0429124	-0.17895
GRP78_HUMAN	78 kDa glucose-regulated protein	HSPA5	0.65261	-0.615707	0.3903	-1.35734	0.521455	0.524417	-0.53158	-0.986526	-0.647704	1.1735	0.230818	1.1401	0.18916	1.1568	0.0236174	0.0204161	0.209989	1.03048
GRPE1_HUMAN	GrpE protein homolog 1, mitochondrial	GRPEL1	1.5073	0.591967	1.3077	0.387032	1.4075	0.144911	0.296039	0.489499	0.489749	0.92293	-0.115707	0.822	-0.28279	0.872465	0.0713683	0.0818007	-0.199248	-0.92658
GSH0_HUMAN	Glutamate--cysteine ligase regulatory subunit	GCLM	1.0245	0.03492	1.0905	0.12499	1.0575	0.063689	0.796561	0.0799549	0.174146	0.87726	-0.188924	0.89962	-0.152612	0.88844	0.0158109	0.0177963	-0.170768	-0.790381
GSHR_HUMAN	Glutathione reductase, mitochondrial	GSR	0.40805	-1.29318	0.49167	-1.02424	0.44986	0.190172	-0.164124	-1.15871	-0.780393	1.0126	0.0180644	0.97361	-0.0385841	0.993105	0.0275701	0.0277615	-0.0102599	-0.0227984
GSK3B_HUMAN	Glycogen synthase kinase-3 beta;Glycogen synthase kinase-3 alpha	GSK3B;GSK3A	0.74728	-0.420279	1.0135	0.0193461	0.88039	0.310862	-1.55069	-0.200467	-0.0419519	1.1162	0.158596	1.0458	0.064607	1.081	0.0497803	0.0460502	0.111601	0.559967
GSLG1_HUMAN	Golgi apparatus protein 1	GLG1	0.62968	-0.667309	1.0302	0.0429244	0.82994	0.502211	-1.60866	-0.312192	-0.12805	1.1116	0.152638	1.1194	0.162726	1.1155	0.00551543	0.00494436	0.157682	0.780333
GSTK1_HUMAN	Glutathione S-transferase kappa 1	GSTK1	0.7674	-0.381949	0.91847	-0.122695	0.842935	0.18332	-0.726531	-0.252322	-0.081913	1.1431	0.192952	1.0136	0.0194884	1.07835	0.0915703	0.0849171	0.10622	0.534232
GSTP1_HUMAN	Glutathione S-transferase P	GSTP1	0.84245	-0.247337	0.86607	-0.207444	0.85426	0.0282083	-0.124052	-0.227391	-0.0627002	1.2778	0.353662	1.2295	0.298072	1.25365	0.0341533	0.0272431	0.325867	1.58463
GT251_HUMAN	Procollagen galactosyltransferase 1	COLGALT1	0.13147	-2.92719	0.32788	-1.60876	0.229675	0.932274	-0.41106	-2.26798	-1.63522	1.1573	0.210763	1.1412	0.190552	1.14925	0.0113844	0.00990596	0.200657	0.985851
GTF2I_HUMAN	General transcription factor II-I	GTF2I	1.4977	0.582749	1.9704	0.978489	1.73405	0.27983	0.358473	0.780619	0.714092	0.95312	-0.0692702	0.93713	-0.0936789	0.945125	0.0113066	0.0119631	-0.0814746	-0.363362
GUAA_HUMAN	GMP synthase [glutamine-hydrolyzing]	GMPS	2.2172	1.14874	2.0259	1.01856	2.12155	0.0920483	0.0849428	1.08365	0.947614	0.92167	-0.117678	0.92769	-0.108285	0.92468	0.00425678	0.00460352	-0.112982	-0.514035
H0Y380_HUMAN	Receptor-type tyrosine-protein phosphatase F	PTPRF	2.4047	1.26586	2.9905	1.58039	2.6976	0.222406	0.15628	1.42312	1.20922	1.5451	0.6277	1.196	0.258217	1.37055	0.246851	0.180111	0.442959	2.14459
H0Y4M8_HUMAN	Zinc finger protein 185	ZNF185	14.349	3.84288	7.2122	2.85044	10.7806	0.70176	0.20969	3.34666	2.69153	1.183	0.24245	1.333	0.414677	1.258	0.106066	0.0843132	0.328563	1.59752
H0Y580_HUMAN	Translation initiation factor eIF-2B subunit gamma	EIF2B3	2.0309	1.02212	1.3723	0.456596	1.7016	0.399885	0.540855	0.739358	0.682295	0.95828	-0.0614808	1.0304	0.0432045	0.99434	0.0509965	0.0512868	-0.00913817	-0.0174342
H0Y612_HUMAN	E3 ubiquitin-protein ligase TRIM33	TRIM33	1.0472	0.066537	1.0088	0.0126402	1.028	0.0381108	0.962671	0.0395886	0.143039	0.98208	-0.0260875	0.8775	-0.188529	0.92979	0.0739492	0.0795333	-0.107308	-0.486904
H0Y698_HUMAN	Acyl-coenzyme A thioesterase 8	ACOT8	0.64072	-0.642234	0.65347	-0.613807	0.647095	0.0201009	-0.0320068	-0.628021	-0.371433	1.0292	0.0415234	1.0414	0.0585243	1.0353	0.0086267	0.00833256	0.0500238	0.265491
H0Y6E7_HUMAN	RNA-binding motif protein, X chromosome;RNA-binding motif protein, X chromosome, N-terminally processed	RBMX	0.1187	-3.07461	0.2642	-1.9203	0.19145	0.816221	-0.326821	-2.49745	-1.81205	0.93768	-0.0928324	0.95569	-0.0653854	0.946685	0.012735	0.0134522	-0.0791089	-0.352049
H0Y7H8_HUMAN	AT-rich interactive domain-containing protein 1B	ARID1B	1.3852	0.470094	1.3624	0.44615	1.3738	0.0169309	0.0369572	0.458122	0.46557	1.0903	0.124725	1.002	0.00288251	1.04615	0.0624375	0.0596832	0.0638038	0.331389
H0Y7P1_HUMAN	Mediator of RNA polymerase II transcription subunit 12	MED12	2.5757	1.36496	2.0153	1.01099	2.2955	0.250295	0.210689	1.18798	1.02801	1.0292	0.0415234	0.98056	-0.0283222	1.00488	0.0343937	0.0342266	0.00660059	0.0578318
H0Y9V9_HUMAN	60S ribosomal protein L9	RPL9	1.0992	0.136454	1.0261	0.0371713	1.06265	0.0702034	0.808677	0.0868126	0.179431	0.90314	-0.146978	0.99549	-0.00652127	0.949315	0.0653013	0.0687878	-0.0767499	-0.340767
H0YA18_HUMAN	Ufm1-specific protease 2	UFSP2	0.76247	-0.391248	0.80609	-0.310987	0.78428	0.0567526	-0.161634	-0.351117	-0.158046	1.0997	0.13711	0.98362	-0.023827	1.04166	0.082081	0.0787982	0.0566415	0.297138
H0YBB9_HUMAN	Proline synthase co-transcribed bacterial homolog protein	PROSC	0.82984	-0.269095	0.91586	-0.126801	0.87285	0.100617	-0.5083	-0.197948	-0.040011	0.97236	-0.0404375	1.0028	0.0040339	0.98758	0.0215243	0.021795	-0.0182018	-0.0607785
H0YC52_HUMAN	Alpha/beta hydrolase domain-containing protein 11	ABHD11	1.5053	0.590051	1.4557	0.541713	1.4805	0.0341801	0.0604015	0.565882	0.548611	0.88316	-0.179253	0.8517	-0.231583	0.86743	0.0222456	0.0256454	-0.205418	-0.956085
H0YDX2_HUMAN	ER membrane protein complex subunit 7	EMC7	1.0009	0.00129784	1.163	0.217851	1.08195	0.153126	1.39746	0.109574	0.196972	0.82966	-0.269408	0.97918	-0.030354	0.90442	0.105727	0.1169	-0.149881	-0.690495
H0YE29_HUMAN	Rho GTPase-activating protein 1	ARHGAP1	0.31675	-1.65858	0.35727	-1.48491	0.33701	0.122803	-0.0781317	-1.57175	-1.09869	0.98686	-0.0190827	0.99666	-0.00482667	0.99176	0.00692965	0.00698722	-0.0119547	-0.0309033
H0YEL5_HUMAN	Peptidyl-prolyl cis-trans isomerase;Peptidyl-prolyl cis-trans isomerase H	PPIH	1.5135	0.597889	1.3034	0.38228	1.40845	0.152458	0.311086	0.490084	0.4902	0.93418	-0.0982275	0.95769	-0.0623694	0.945935	0.0166241	0.0175742	-0.0802984	-0.357737
H0YI46_HUMAN	Charged multivesicular body protein 4a	CHMP4A	1.0491	0.0691522	1.1023	0.140517	1.0757	0.0504625	0.481353	0.104835	0.193319	0.92465	-0.113021	0.8905	-0.167312	0.907575	0.0241477	0.0266068	-0.140167	-0.644039
H0YI92_HUMAN	Protein lin-7 homolog C;Protein lin-7 homolog A	LIN7A;LIN7C	0.5668	-0.819088	0.73865	-0.437037	0.652725	0.270151	-0.430134	-0.628063	-0.371466	0.94251	-0.0854202	0.90982	-0.136347	0.926165	0.0231153	0.0249581	-0.110884	-0.504002
H0YJ07_HUMAN	SRA stem-loop-interacting RNA-binding protein, mitochondrial	SLIRP	1.3575	0.440952	1.1236	0.168129	1.24055	0.192915	0.633464	0.30454	0.347216	0.95402	-0.0679086	1.0381	0.0539454	0.99606	0.0594535	0.0596887	-0.00698158	-0.00712097
H0YJE4_HUMAN	Dehydrogenase/reductase SDR family member 7	DHRS7	2.0553	1.03935	2.417	1.27322	2.23615	0.16537	0.143019	1.15628	1.00359	1.21	0.275007	1.014	0.0200577	1.112	0.138593	0.124634	0.147532	0.731796
H0YJH8_HUMAN	V-type proton ATPase subunit D	ATP6V1D	0.22734	-2.13708	0.30723	-1.70261	0.267285	0.307215	-0.160021	-1.91984	-1.36694	0.91413	-0.129529	1.1087	0.148869	1.01141	0.137582	0.136029	0.00967015	0.072511
H0YK42_HUMAN	Sorting nexin-1	SNX1	0.7461	-0.422559	0.84364	-0.245301	0.79487	0.125341	-0.37535	-0.33393	-0.144801	1.076	0.105678	1.0197	0.0281448	1.04785	0.0398101	0.0379922	0.0669114	0.346251
H0YKK0_HUMAN	U2 small nuclear ribonucleoprotein A	SNRPA1	1.6511	0.723428	1.2234	0.290896	1.43725	0.305846	0.603054	0.507162	0.50336	1.002	0.00288251	0.94363	-0.0837068	0.972815	0.0412738	0.0424272	-0.0404122	-0.166993
H0YL99_HUMAN	28S ribosomal protein S11, mitochondrial	MRPS11	1.7003	0.765789	1.7233	0.785174	1.7118	0.013707	0.0176754	0.775482	0.710133	0.97417	-0.0377545	1.0152	0.021764	0.994685	0.0290126	0.0291676	-0.00799528	-0.0119687
H0YLQ7_HUMAN	DnaJ homolog subfamily C member 17	DNAJC17	3.3322	1.73647	2.1068	1.07505	2.7195	0.467696	0.332699	1.40576	1.19584	0.93487	-0.0971623	1.1087	0.148869	1.02178	0.122916	0.120296	0.0258534	0.149902
H0YM48_HUMAN	ATP-dependent Clp protease ATP-binding subunit clpX-like, mitochondrial	CLPX	1.4189	0.504773	1.6072	0.684549	1.51305	0.127121	0.213771	0.594661	0.570789	0.99966	-0.0004906	0.90043	-0.151314	0.950045	0.0701662	0.0738557	-0.0759023	-0.336714
H0YME5_HUMAN	Eukaryotic translation initiation factor 2-alpha kinase 4	EIF2AK4	1.5868	0.66612	1.3366	0.418568	1.4617	0.175046	0.322758	0.542344	0.530472	0.9567	-0.0638615	1.0108	0.0154976	0.98375	0.0382545	0.0388864	-0.024182	-0.0893767
H0YN81_HUMAN	WD repeat-containing protein 61	WDR61	1.0586	0.0821576	1.1635	0.218471	1.11105	0.0963883	0.641245	0.150314	0.228367	1.0044	0.00633393	0.9788	-0.030914	0.9916	0.0181019	0.0182553	-0.01229	-0.0325071
H0YNH6_HUMAN	ER membrane protein complex subunit 9	EMC9	2.1839	1.12691	2.4924	1.31754	2.33815	0.134795	0.110287	1.22222	1.0544	1.102	0.140124	1.1778	0.236095	1.1399	0.0535987	0.0470205	0.188109	0.925844
H1BP3_HUMAN	HCLS1-binding protein 3	HS1BP3	0.55955	-0.837661	0.52764	-0.922374	0.543595	0.0599012	-0.0680682	-0.880018	-0.565627	1.0123	0.0176369	1.0941	0.129745	1.0532	0.0578413	0.0549196	0.0736908	0.378671
H1X_HUMAN	Histone H1x	H1FX	2.228	1.15575	1.7459	0.803971	1.98695	0.248745	0.253857	0.97986	0.867631	1.0991	0.136323	0.96357	-0.0535386	1.03133	0.0958342	0.0929225	0.041392	0.224212
H2AV_HUMAN	Histone H2A.V;Histone H2A.Z	H2AFV;H2AFZ	0.97845	-0.03143	0.86315	-0.212317	0.9208	0.127906	-1.0495	-0.121873	0.0186136	0.95681	-0.0636956	0.92988	-0.104884	0.943345	0.0190424	0.020186	-0.0842896	-0.376824
H2B1L_HUMAN	Histone H2B type 1-L;Histone H2B type 1-M;Histone H2B type 1-N;Histone H2B type 1-H;Histone H2B type 2-F;Histone H2B type 1-C/E/F/G/I;Histone H2B type 1-D;Histone H2B type F-S;Histone H2B type 1-K;Histone H2B;Histone H2B type 3-B;Histone H2B type 2-E;Histone H2B type 1-B;Histone H2B type 1-O;Histone H2B type 1-J;Histone H2B type 1-A	HIST1H2BL;HIST1H2BM;HIST1H2BN;HIST1H2BH;HIST2H2BF;HIST1H2BC;HIST1H2BD;H2BFS;HIST1H2BK;HIST3H2BB;HIST2H2BE;HIST1H2BB;HIST1H2BO;HIST1H2BJ;HIST1H2BA	0.88146	-0.182033	1.0284	0.0404015	0.95493	0.157285	-2.22105	-0.0708157	0.0579596	0.90131	-0.149905	0.82741	-0.273326	0.86436	0.0522552	0.0604554	-0.211615	-0.985721
H3BLU7_HUMAN	Aflatoxin B1 aldehyde reductase member 2	AKR7A2	1.0931	0.128425	1.0737	0.102591	1.0834	0.0182677	0.158151	0.115508	0.201544	0.94014	-0.0890525	0.87967	-0.184966	0.909905	0.0427587	0.0469925	-0.137009	-0.628939
H3BMM5_HUMAN	Vacuolar protein sorting-associated protein 33A	VPS33A	0.5929	-0.754139	0.81757	-0.290586	0.705235	0.327782	-0.627499	-0.522363	-0.290011	1.1516	0.20364	1.0721	0.100439	1.11185	0.056215	0.0505599	0.15204	0.753351
H3BMU0_HUMAN	Transmembrane protein 87A	TMEM87A	0.6609	-0.597496	0.72948	-0.45506	0.69519	0.100718	-0.191378	-0.526278	-0.293028	1.2955	0.373509	1.0401	0.0567222	1.1678	0.180595	0.154646	0.215116	1.05499
H3BN64_HUMAN	Zinc finger FYVE domain-containing protein 19	ZFYVE19	3.7021	1.88834	3.2805	1.71392	3.4913	0.123339	0.0684789	1.80113	1.50052	1.0394	0.055751	0.94358	-0.0837833	0.99149	0.067755	0.0683365	-0.0140161	-0.0407617
H3BRE8_HUMAN	RNA polymerase II-associated protein 1	RPAP1	1.7439	0.802317	1.4867	0.572114	1.6153	0.162779	0.236867	0.687215	0.642113	0.91013	-0.135855	0.81649	-0.292493	0.86331	0.0662135	0.0766972	-0.214174	-0.997959
H3BRM5_HUMAN	Cytochrome c oxidase subunit 5A, mitochondrial	COX5A	0.28857	-1.79301	0.57465	-0.799245	0.43161	0.702696	-0.542151	-1.29613	-0.886288	0.85749	-0.221808	0.77238	-0.372617	0.814935	0.0601819	0.0738487	-0.297213	-1.39507
H3BSJ9_HUMAN	Cytochrome b-c1 complex subunit 2, mitochondrial	UQCRC2	0.37481	-1.41577	0.49007	-1.02894	0.43244	0.273529	-0.223772	-1.22235	-0.829439	1.0012	0.0017302	0.95469	-0.0668957	0.977945	0.0328875	0.0336292	-0.0325828	-0.129551
H3BU66_HUMAN	Mannose-6-phosphate isomerase	MPI	0.8745	-0.19347	0.77816	-0.361861	0.82633	0.119071	-0.428828	-0.277665	-0.101443	0.92677	-0.109717	0.78444	-0.350265	0.855605	0.100643	0.117627	-0.229991	-1.0736
H3BUB0_HUMAN	TLD domain-containing protein KIAA1609	TLDC1;KIAA1609	0.49567	-1.01255	0.53314	-0.907414	0.514405	0.0743413	-0.0774404	-0.959981	-0.627248	0.98184	-0.0264402	1.0466	0.0657102	1.01422	0.0457922	0.0451502	0.019635	0.120165
H3BUG4_HUMAN	Anamorsin	CIAPIN1	1.9435	0.958657	2.3233	1.21618	2.1334	0.182093	0.167455	1.08742	0.950516	0.99738	-0.00378482	0.97255	-0.0401557	0.984965	0.0175575	0.0178255	-0.0219702	-0.0787999
H3BV23_HUMAN	Ubiquitin-like protein 7	UBL7	1.2146	0.280481	1.7952	0.844145	1.5049	0.39857	0.708805	0.562313	0.545861	1.1462	0.196859	1.118	0.16092	1.1321	0.0199404	0.0176136	0.178889	0.881753
H7BXH2_HUMAN	Serine/threonine-protein phosphatase 6 regulatory subunit 3	PPP6R3	1.0812	0.112633	1.1493	0.200755	1.11525	0.0623117	0.397664	0.156694	0.233283	0.99176	-0.0119371	0.98179	-0.0265136	0.986775	0.00704985	0.00714434	-0.0192253	-0.0656731
H7BYD0_HUMAN	NADH dehydrogenase [ubiquinone] 1 alpha subcomplex subunit 5	NDUFA5;DKFZp781K1356	0.66224	-0.594574	1.0153	0.0219061	0.83877	0.435917	-1.52241	-0.286334	-0.108123	0.8271	-0.273866	0.8147	-0.295659	0.8209	0.00876812	0.0106811	-0.284763	-1.33553
H7BYU9_HUMAN	UPF0687 protein C20orf27	C20orf27	6.3545	2.66778	4.9751	2.31473	5.6648	0.249646	0.100209	2.49125	2.03234	0.96129	-0.0569564	1.0146	0.0209111	0.987945	0.0376959	0.0381558	-0.0180227	-0.0599216
H7C0H2_HUMAN	RNA-binding protein 33	RBM33	4.0037	2.00133	3.0131	1.59125	3.5084	0.289974	0.161429	1.79629	1.49679	1.0595	0.0833836	0.91354	-0.13046	0.98652	0.103209	0.10462	-0.0235383	-0.0862986
H7C0Q6_HUMAN	Tripartite motif-containing protein 4	TRIM4	0.98496	-0.021863	1.0223	0.0318186	1.00363	0.0379586	7.62553	0.00497783	0.116368	0.99039	-0.0139313	1.0368	0.0521376	1.0136	0.0328168	0.0323767	0.0191031	0.117622
H7C1F6_HUMAN	ES1 protein homolog, mitochondrial	C21orf33	1.0506	0.0712135	1.064	0.0894982	1.0573	0.0129292	0.160899	0.0803558	0.174455	0.9433	-0.0842114	0.78013	-0.358214	0.861715	0.115379	0.133894	-0.221212	-1.03162
H7C2D2_HUMAN	Peptidyl-prolyl cis-trans isomerase;Peptidyl-prolyl cis-trans isomerase-like 2	PPIL2	1.5765	0.656725	1.6219	0.697685	1.5992	0.0289629	0.0427683	0.677205	0.634399	1.0395	0.0558898	1.2169	0.283211	1.1282	0.125441	0.111187	0.16955	0.83709
H7C3X5_HUMAN	Syntaxin-5	STX5	0.73109	-0.451879	0.84002	-0.251504	0.785555	0.141686	-0.402871	-0.351692	-0.158489	1.0872	0.120617	1.0534	0.0750534	1.0703	0.0239002	0.0223304	0.0978354	0.494135
H7C4E5_HUMAN	Cytochrome c oxidase copper chaperone	COX17	2.3765	1.24884	3.4491	1.78622	2.9128	0.379986	0.250398	1.51753	1.28197	1.7965	0.845189	2.5225	1.33485	2.1595	0.51336	0.237721	1.09002	5.23897
H7C4L9_HUMAN	Sodium/potassium-transporting ATPase subunit beta-3	ATP1B3	1.1154	0.157561	1.0415	0.0586628	1.07845	0.0699317	0.646845	0.108112	0.195845	1.0976	0.134352	1.0795	0.110363	1.08855	0.0127986	0.0117575	0.122358	0.611407
H7C521_HUMAN	SRSF protein kinase 2;SRSF protein kinase 2 N-terminal;SRSF protein kinase 2 C-terminal;SRSF protein kinase 3	SRPK2;SRPK3	1.0782	0.108625	1.0455	0.0641931	1.06185	0.031418	0.363597	0.0864089	0.17912	0.86355	-0.211648	1.0563	0.0790196	0.959925	0.136295	0.141985	-0.0663144	-0.290863
H7C559_HUMAN	Serine/threonine-protein phosphatase 4 regulatory subunit 2	PPP4R2	2.1117	1.0784	2.2565	1.17409	2.1841	0.0676573	0.0600733	1.12625	0.980439	1.0027	0.00389003	1.1277	0.173383	1.0652	0.0883883	0.0829782	0.0886367	0.450145
H7C5E4_HUMAN	5-3 exoribonuclease 1	XRN1	2.3541	1.23518	1.4696	0.555424	1.91185	0.480657	0.536868	0.8953	0.802467	0.93684	-0.0941254	0.8677	-0.204732	0.90227	0.0488894	0.0541848	-0.149429	-0.688332
H7C5J3_HUMAN	Ubiquitin carboxyl-terminal hydrolase 13	USP13	1.2734	0.348686	1.1315	0.178237	1.20245	0.120526	0.457471	0.263461	0.31556	0.86312	-0.212367	0.87476	-0.193041	0.86894	0.00823072	0.00947214	-0.202704	-0.943105
H7C5L1_HUMAN	Prostaglandin E synthase 2;Prostaglandin E synthase 2 truncated form	PTGES2	0.77716	-0.363716	1.0519	0.0729976	0.91453	0.308803	-2.12441	-0.145359	0.000514755	1.1565	0.209765	0.97166	-0.0414765	1.06408	0.130702	0.122831	0.0841444	0.428662
H90B2_HUMAN	Putative heat shock protein HSP 90-beta 2	HSP90AB2P	1.4967	0.581785	1.9028	0.928124	1.69975	0.244899	0.324388	0.754955	0.694314	1.0024	0.00345832	1.0454	0.0640551	1.0239	0.0304056	0.0296959	0.0337567	0.187698
HACD2_HUMAN	Very-long-chain (3R)-3-hydroxyacyl-[acyl-carrier protein] dehydratase 2	PTPLB	0.52783	-0.921855	0.68016	-0.556054	0.603995	0.25866	-0.350035	-0.738954	-0.456921	0.99286	-0.0103378	0.95109	-0.0723462	0.971975	0.0295359	0.0303875	-0.041342	-0.17144
HACD3_HUMAN	Very-long-chain (3R)-3-hydroxyacyl-[acyl-carrier protein] dehydratase 3	PTPLAD1	1.423	0.508936	1.4396	0.525668	1.4313	0.0118316	0.0228717	0.517302	0.511174	1.122	0.166073	1.0348	0.049352	1.0784	0.0616597	0.057177	0.107712	0.541369
HAP28_HUMAN	28 kDa heat- and acid-stable phosphoprotein	PDAP1	1.4127	0.498455	1.3583	0.441802	1.3855	0.0400597	0.0852101	0.470129	0.474822	0.89401	-0.161637	1.097	0.133564	0.995505	0.143536	0.144184	-0.0140368	-0.0408605
HCD2_HUMAN	3-hydroxyacyl-CoA dehydrogenase type-2	HSD17B10	1.3257	0.406754	1.5317	0.615134	1.4287	0.147347	0.288381	0.510944	0.506275	1.0678	0.0946415	0.95765	-0.0624296	1.01273	0.0778878	0.0769091	0.0161059	0.103288
HCDH_HUMAN	Hydroxyacyl-coenzyme A dehydrogenase, mitochondrial	HADH	1.0263	0.0374525	0.95679	-0.0637258	0.991545	0.0715439	-5.44613	-0.0131366	0.102408	1.1074	0.147176	1.0114	0.0163537	1.0594	0.0678823	0.0640761	0.0817651	0.417284
HCFC1_HUMAN	Host cell factor 1;HCF N-terminal chain 1;HCF N-terminal chain 2;HCF N-terminal chain 3;HCF N-terminal chain 4;HCF N-terminal chain 5;HCF N-terminal chain 6;HCF C-terminal chain 1;HCF C-terminal chain 2;HCF C-terminal chain 3;HCF C-terminal chain 4;HCF C-terminal chain 5;HCF C-terminal chain 6	HCFC1	1.4974	0.58246	1.2059	0.27011	1.35165	0.220864	0.518114	0.426285	0.441035	0.96624	-0.0495465	0.89871	-0.154072	0.932475	0.0477509	0.0512088	-0.101809	-0.460608
HD_HUMAN	Huntingtin	HTT	0.56348	-0.827564	0.58462	-0.774429	0.57405	0.037572	-0.0469065	-0.800996	-0.504732	1.0581	0.081476	0.8267	-0.274564	0.9424	0.163625	0.173625	-0.0965441	-0.435427
HDAC1_HUMAN	Histone deacetylase 1	HDAC1	1.4696	0.555424	1.6034	0.681134	1.5365	0.088891	0.143772	0.618279	0.588989	0.99353	-0.00936456	0.92792	-0.107928	0.960725	0.0463933	0.0482899	-0.0586461	-0.254191
HDAC6_HUMAN	Histone deacetylase 6	HDAC6	1.5921	0.670931	1.6579	0.729357	1.625	0.0413134	0.0590071	0.700144	0.652076	0.9725	-0.0402298	0.89138	-0.165888	0.93194	0.0573605	0.0615496	-0.103059	-0.466581
HDDC2_HUMAN	HD domain-containing protein 2	HDDC2	3.1448	1.65297	3.503	1.80859	3.3239	0.110042	0.0635794	1.73078	1.4463	0.99348	-0.00943717	0.99562	-0.00633288	0.99455	0.00151321	0.0015215	-0.00788503	-0.0114414
HDGF_HUMAN	Hepatoma-derived growth factor	HDGF	1.8316	0.873104	1.5685	0.649386	1.70005	0.158193	0.207808	0.761245	0.699162	1.0007	0.00100953	0.9363	-0.0949572	0.9685	0.0455377	0.0470188	-0.0469739	-0.198372
HDGR2_HUMAN	Hepatoma-derived growth factor-related protein 2	HDGFRP2	1.9116	0.934781	1.3824	0.467175	1.647	0.330647	0.471694	0.700978	0.652719	1.0285	0.0405418	1.006	0.00863031	1.01725	0.0159099	0.0156401	0.024586	0.143842
HDHD1_HUMAN	Pseudouridine-5-monophosphatase	HDHD1	2.715	1.44095	1.9915	0.993855	2.35325	0.316145	0.259688	1.2174	1.05069	0.99775	-0.00324972	0.85097	-0.23282	0.92436	0.103789	0.112282	-0.118035	-0.5382
HELZ2_HUMAN	Helicase with zinc finger domain 2	HELZ2	0.6001	-0.736725	0.72218	-0.46957	0.66114	0.188907	-0.313203	-0.603147	-0.352266	1.1879	0.248413	1.2865	0.363451	1.2372	0.0697207	0.0563536	0.305932	1.4893
HEM6_HUMAN	Coproporphyrinogen-III oxidase, mitochondrial	CPOX	0.66014	-0.599156	0.69814	-0.518412	0.67914	0.0570949	-0.102177	-0.558784	-0.318078	1.0705	0.0982848	1.1196	0.162983	1.09505	0.0347189	0.0317053	0.130634	0.650986
HEMH_HUMAN	Ferrochelatase, mitochondrial	FECH	1.3318	0.413377	1.4524	0.538439	1.3921	0.0884318	0.185817	0.475908	0.479276	0.98553	-0.0210283	0.94292	-0.0847927	0.964225	0.0301298	0.0312477	-0.0529105	-0.226763
HERC4_HUMAN	Probable E3 ubiquitin-protein ligase HERC4	HERC4	0.56612	-0.82082	0.68155	-0.553109	0.623835	0.189301	-0.275561	-0.686964	-0.416857	0.96521	-0.0510852	0.93122	-0.102806	0.948215	0.0240346	0.0253472	-0.0769456	-0.341704
HIBCH_HUMAN	3-hydroxyisobutyryl-CoA hydrolase, mitochondrial	HIBCH	1.4018	0.487281	1.5321	0.61551	1.46695	0.0906723	0.164441	0.551395	0.537448	1.0825	0.114367	0.92953	-0.105427	1.00602	0.108166	0.107519	0.00447018	0.0476437
HINT1_HUMAN	Histidine triad nucleotide-binding protein 1	HINT1	1.0217	0.0309716	1.0014	0.00201836	1.01155	0.0204731	1.24117	0.016495	0.125243	1.022	0.0313952	1.0616	0.0862403	1.0418	0.0280014	0.0268779	0.0588177	0.307545
HINT2_HUMAN	Histidine triad nucleotide-binding protein 2, mitochondrial	HINT2	2.3933	1.259	2.173	1.11969	2.28315	0.0985092	0.0828265	1.18934	1.02906	1.0115	0.0164963	0.96433	-0.0524012	0.987915	0.0333542	0.0337622	-0.0179524	-0.0595858
HINT3_HUMAN	Histidine triad nucleotide-binding protein 3	HINT3	0.56991	-0.811194	0.81326	-0.298211	0.691585	0.362733	-0.653924	-0.554703	-0.314933	0.89508	-0.159911	0.87026	-0.200482	0.88267	0.0175504	0.0198833	-0.180197	-0.835471
HIP1R_HUMAN	Huntingtin-interacting protein 1-related protein	HIP1R	0.71253	-0.488977	1.0095	0.0136409	0.861015	0.355405	-1.49538	-0.237668	-0.0706202	1.0364	0.0515809	1.0724	0.100843	1.0544	0.0254558	0.0241425	0.076212	0.390728
HM13_HUMAN	Minor histocompatibility antigen H13	HM13	0.22831	-2.13093	0.34731	-1.5257	0.28781	0.427962	-0.234074	-1.82832	-1.29641	4.5194	2.17613	2.6299	1.39501	3.57465	1.33608	0.373765	1.78557	8.56523
HMCS1_HUMAN	Hydroxymethylglutaryl-CoA synthase, cytoplasmic	HMGCS1	0.39565	-1.3377	1.2924	0.370053	0.844025	1.20757	-2.49587	-0.483825	-0.260314	0.8408	-0.250165	0.89475	-0.160443	0.867775	0.0381484	0.0439612	-0.205304	-0.955542
HMGA1_HUMAN	High mobility group protein HMG-I/HMG-Y	HMGA1	3.1078	1.63589	1.3143	0.394295	2.21105	0.877943	0.864888	1.01509	0.894783	0.73704	-0.440185	0.9398	-0.0895743	0.83842	0.143373	0.171004	-0.26488	-1.24044
HMGB2_HUMAN	High mobility group protein B2	HMGB2	3.0479	1.60782	1.9821	0.98703	2.515	0.438962	0.338334	1.29742	1.11235	0.91594	-0.126675	0.88408	-0.177751	0.90001	0.0225284	0.0250313	-0.152213	-0.701648
HMGN3_HUMAN	Non-histone chromosomal protein HMG-17;High mobility group nucleosome-binding domain-containing protein 3	HMGN2;HMGN3	0.18218	-2.45656	0.21799	-2.19767	0.200085	0.183068	-0.0786674	-2.32711	-1.68079	0.64087	-0.641896	0.89947	-0.152853	0.77017	0.182858	0.237425	-0.397375	-1.87406
HNRDL_HUMAN	Heterogeneous nuclear ribonucleoprotein D-like	HNRPDL	0.22318	-2.16372	0.29747	-1.74918	0.260325	0.293122	-0.149823	-1.95645	-1.39515	0.76744	-0.381874	1.0639	0.0893626	0.91567	0.209629	0.228935	-0.146256	-0.673159
HNRH2_HUMAN	Heterogeneous nuclear ribonucleoprotein H2	HNRNPH2	0.42972	-1.21853	0.51814	-0.948586	0.47393	0.19088	-0.17616	-1.08356	-0.72248	0.94282	-0.0849457	1.0797	0.110631	1.01126	0.0967888	0.0957111	0.0128424	0.0876813
HNRL1_HUMAN	Heterogeneous nuclear ribonucleoprotein U-like protein 1	HNRNPUL1	1.9273	0.946581	1.6092	0.686344	1.76825	0.184016	0.225382	0.816462	0.741713	0.96635	-0.0493823	0.93684	-0.0941254	0.951595	0.0208667	0.0219282	-0.0717539	-0.316875
HNRL2_HUMAN	Heterogeneous nuclear ribonucleoprotein U-like protein 2	HNRNPUL2;hCG_2044799	0.43753	-1.19255	0.67697	-0.562836	0.55725	0.445272	-0.507322	-0.877691	-0.563834	0.9546	-0.0670318	0.93824	-0.0919711	0.94642	0.0115683	0.0122232	-0.0795014	-0.353926
HNRPF_HUMAN	Heterogeneous nuclear ribonucleoprotein F;Heterogeneous nuclear ribonucleoprotein F, N-terminally processed	HNRNPF	1.5485	0.630871	1.4432	0.529271	1.49585	0.0718421	0.123851	0.580071	0.559546	0.84097	-0.249874	0.96292	-0.0545122	0.901945	0.0862317	0.0956064	-0.152193	-0.701552
HNRPK_HUMAN	Heterogeneous nuclear ribonucleoprotein K	HNRNPK	0.96629	-0.0494719	0.94463	-0.0821787	0.95546	0.0231273	-0.351343	-0.0658253	0.0618053	0.96985	-0.0441665	1.0053	0.00762609	0.987575	0.0250669	0.0253823	-0.0182702	-0.0611054
HNRPL_HUMAN	Heterogeneous nuclear ribonucleoprotein L	HNRNPL	0.27853	-1.8441	0.48547	-1.04255	0.382	0.566781	-0.392692	-1.44332	-0.99972	0.86367	-0.211448	0.9124	-0.132262	0.888035	0.0344573	0.0388018	-0.171855	-0.795579
HNRPM_HUMAN	Heterogeneous nuclear ribonucleoprotein M	HNRNPM	1.1364	0.184471	1.1925	0.253989	1.16445	0.049157	0.224226	0.21923	0.281475	1.0944	0.13014	1.0991	0.136323	1.09675	0.0033234	0.00303023	0.133231	0.663406
HNRPQ_HUMAN	Heterogeneous nuclear ribonucleoprotein Q	SYNCRIP	1.1602	0.214374	1.1404	0.18954	1.1503	0.01756	0.0869493	0.201957	0.268163	0.92307	-0.115488	0.99757	-0.00351002	0.96032	0.0526795	0.0548561	-0.059499	-0.25827
HNRPR_HUMAN	Heterogeneous nuclear ribonucleoprotein R	HNRNPR	0.35924	-1.47698	0.56147	-0.832719	0.460355	0.455561	-0.394477	-1.15485	-0.777418	1.0064	0.00920383	0.99562	-0.00633288	1.00101	0.00762261	0.00761492	0.00143547	0.0331311
HNRPU_HUMAN	Heterogeneous nuclear ribonucleoprotein U	HNRNPU	0.50144	-0.995851	0.45656	-1.13112	0.479	0.0956522	-0.089942	-1.06349	-0.707013	0.93907	-0.0906954	0.97324	-0.0391325	0.956155	0.0241618	0.0252698	-0.0649139	-0.284165
HPBP1_HUMAN	Hsp70-binding protein 1	HSPBP1	1.7116	0.775346	1.8644	0.898711	1.788	0.0872328	0.104217	0.837029	0.757562	0.88487	-0.176463	0.90141	-0.149745	0.89314	0.0116955	0.0130949	-0.163104	-0.753729
HPRT_HUMAN	Hypoxanthine-guanine phosphoribosyltransferase	HPRT1	3.118	1.64062	2.627	1.39342	2.8725	0.1748	0.115226	1.51702	1.28158	0.964	-0.0528949	0.95583	-0.065174	0.959915	0.00577706	0.00601831	-0.0590345	-0.256049
HS105_HUMAN	Heat shock protein 105 kDa	HSPH1	0.78168	-0.35535	0.93412	-0.0983202	0.8579	0.181747	-0.801232	-0.226835	-0.062272	0.93114	-0.10293	1.0104	0.0149265	0.97077	0.0560453	0.0577328	-0.0440017	-0.184159
HS90A_HUMAN	Heat shock protein HSP 90-alpha	HSP90AA1	2.5802	1.36748	2.3788	1.25023	2.4795	0.0829075	0.0633434	1.30886	1.12116	0.89263	-0.163866	0.91612	-0.126392	0.904375	0.0166099	0.0183662	-0.145129	-0.667769
HS90B_HUMAN	Heat shock protein HSP 90-beta	HSP90AB1	1.4148	0.500598	1.7059	0.770533	1.56035	0.190873	0.30032	0.635566	0.602311	1.014	0.0200577	1.038	0.0538064	1.026	0.0169706	0.0165405	0.036932	0.202883
HSB11_HUMAN	Heat shock protein beta-11	HSPB11	0.75696	-0.401711	0.88871	-0.170215	0.822835	0.163692	-0.572424	-0.285963	-0.107837	0.8433	-0.245882	1.0767	0.106616	0.96	0.165039	0.171915	-0.0696329	-0.306733
HSP71_HUMAN	Heat shock 70 kDa protein 1A/1B	HSPA1A	4.8211	2.26936	5.2333	2.38772	5.0272	0.0836922	0.0359419	2.32854	1.90695	0.99661	-0.00489904	1	0	0.998305	0.00239709	0.00240116	-0.00244952	0.0145523
HSP74_HUMAN	Heat shock 70 kDa protein 4	HSPA4	1.6125	0.689299	1.6141	0.69073	1.6133	0.00101173	0.00146624	0.690015	0.64427	0.94025	-0.0888837	0.94367	-0.0836457	0.94196	0.00241831	0.00256731	-0.0862647	-0.386269
HSP7E_HUMAN	Heat shock 70 kDa protein 14	HSPA14	1.4738	0.559541	1.296	0.374066	1.3849	0.131151	0.280955	0.466803	0.472259	0.8868	-0.173319	0.93099	-0.103162	0.908895	0.031247	0.0343792	-0.138241	-0.63483
HSPB1_HUMAN	Heat shock protein beta-1	HSPB1	0.21367	-2.22654	0.304	-1.71786	0.258835	0.359696	-0.182383	-1.9722	-1.40728	1.0507	0.0713508	0.97819	-0.0318134	1.01445	0.0512723	0.0505422	0.0197687	0.120804
HUWE1_HUMAN	E3 ubiquitin-protein ligase HUWE1	HUWE1	1.6381	0.712023	1.6632	0.733962	1.65065	0.0155127	0.0214562	0.722993	0.669684	1.0344	0.0487942	0.95183	-0.0712242	0.993115	0.0583858	0.0587906	-0.011215	-0.027366
HYEP_HUMAN	Epoxide hydrolase 1	EPHX1	0.29006	-1.78558	0.40594	-1.30066	0.348	0.342887	-0.222204	-1.54312	-1.07663	1.0238	0.0339339	0.94159	-0.0868291	0.982695	0.0581312	0.0591549	-0.0264476	-0.100211
HYPK_HUMAN	Huntingtin-interacting protein K	HYPK	2.3253	1.21742	2.2325	1.15866	2.2789	0.0415472	0.0349713	1.18804	1.02806	0.84245	-0.247337	0.969	-0.0454314	0.905725	0.0894844	0.0987986	-0.146384	-0.673773
I2BP2_HUMAN	Interferon regulatory factor 2-binding protein 2	IRF2BP2	1.9071	0.93138	1.3178	0.398131	1.61245	0.377064	0.567222	0.664756	0.624806	1.25	0.321928	1.2917	0.369271	1.27085	0.0294864	0.0232021	0.3456	1.67899
I3L0M7_HUMAN	Segment polarity protein dishevelled homolog DVL-2	DVL2	1.7061	0.770702	1.9825	0.987321	1.8443	0.153173	0.174255	0.879012	0.789915	0.89321	-0.162929	0.81734	-0.290992	0.855275	0.0536482	0.0627262	-0.22696	-1.0591
I3L0N3_HUMAN	Vesicle-fusing ATPase	NSF	0.47536	-1.07291	0.52573	-0.927606	0.500545	0.102744	-0.102717	-1.00026	-0.658286	0.90771	-0.139697	1.1121	0.153287	1.00991	0.144526	0.143108	0.00679494	0.0587612
I3L159_HUMAN	Heme oxygenase 2	HMOX2	1.4674	0.553262	1.5013	0.586212	1.48435	0.0232992	0.0408947	0.569737	0.551582	0.99425	-0.00831944	0.96889	-0.0455952	0.98157	0.0179322	0.0182689	-0.0269573	-0.102649
I3L1P5_HUMAN	Hepatocyte growth factor-regulated tyrosine kinase substrate	HGS	0.52809	-0.921144	0.71994	-0.474051	0.624015	0.316142	-0.453187	-0.697598	-0.425051	1.0187	0.0267293	1.0407	0.0575542	1.0297	0.0155563	0.0151077	0.0421417	0.227797
I3L1T3_HUMAN	Derlin-2	DERL2	0.73549	-0.443222	0.88045	-0.183687	0.80797	0.183519	-0.585473	-0.313455	-0.129023	1.198	0.260628	1.0693	0.0966667	1.13365	0.0910046	0.0802758	0.178647	0.880595
I3L2C5_HUMAN	Ankyrin repeat and FYVE domain-containing protein 1	ANKFY1	0.60214	-0.731829	0.74164	-0.431209	0.67189	0.212571	-0.365543	-0.581519	-0.335598	0.97245	-0.040304	1.0566	0.0794293	1.01452	0.059503	0.0586511	0.0195626	0.119819
I3L2Q1_HUMAN	Ethanolamine-phosphate cytidylyltransferase	PCYT2	0.42574	-1.23196	0.55774	-0.842335	0.49174	0.275503	-0.265636	-1.03715	-0.686713	0.99537	-0.00669519	0.88256	-0.180234	0.938965	0.0797687	0.0849539	-0.0934645	-0.4207
I3L3J4_HUMAN	Gamma-aminobutyric acid receptor-associated protein	GABARAP	0.44283	-1.17518	0.69485	-0.525227	0.56884	0.459583	-0.540558	-0.850201	-0.54265	0.95335	-0.0689221	1.1008	0.138552	1.02707	0.104263	0.101514	0.0348151	0.192759
I3L3Q4_HUMAN	Glyoxalase domain-containing protein 4	GLOD4	2.0373	1.02666	1.9808	0.986083	2.00905	0.028691	0.0285094	1.00637	0.888061	1.0291	0.0413832	0.98175	-0.0265724	1.00543	0.0334815	0.0333008	0.00740539	0.0616805
IASPP_HUMAN	RelA-associated inhibitor	PPP1R13L	0.9508	-0.0727862	1.238	0.308011	1.0944	0.269264	2.28942	0.117613	0.203166	1.2974	0.375623	1.4005	0.485942	1.34895	0.0729027	0.054044	0.430783	2.08636
IDE_HUMAN	Insulin-degrading enzyme	IDE	1.47	0.555816	1.6989	0.764601	1.58445	0.147633	0.223616	0.660209	0.621301	0.98148	-0.0269692	0.97641	-0.034441	0.978945	0.00358503	0.00366214	-0.0307051	-0.120572
IDH3B_HUMAN	Isocitrate dehydrogenase [NAD] subunit beta, mitochondrial	IDH3B	1.5666	0.647637	1.7491	0.806613	1.65785	0.112413	0.154599	0.727125	0.672868	0.95266	-0.0699667	0.87993	-0.184539	0.916295	0.0514279	0.0561259	-0.127253	-0.582284
IDHC_HUMAN	Isocitrate dehydrogenase [NADP] cytoplasmic	IDH1	0.79678	-0.327747	0.80197	-0.31838	0.799375	0.00662335	-0.0205017	-0.323063	-0.136427	1.0685	0.0955869	0.91055	-0.13519	0.989525	0.111688	0.11287	-0.0198015	-0.0684283
IF2A_HUMAN	Eukaryotic translation initiation factor 2 subunit 1	EIF2S1	1.1391	0.187894	1.0602	0.0843364	1.09965	0.0732265	0.537974	0.136115	0.217425	0.94004	-0.0892059	1.0098	0.0140696	0.97492	0.0493278	0.0505967	-0.0375682	-0.153392
IF2B_HUMAN	Eukaryotic translation initiation factor 2 subunit 2	EIF2S2	1.2466	0.317999	1.0443	0.0625362	1.14545	0.180639	0.949396	0.190267	0.259155	0.94416	-0.0828967	1.0103	0.0147838	0.97723	0.046768	0.0478578	-0.0340565	-0.136599
IF2B1_HUMAN	Insulin-like growth factor 2 mRNA-binding protein 1	IGF2BP1	6.5998	2.72242	11.068	3.46832	8.8339	0.527431	0.170393	3.09537	2.49789	0.96722	-0.048084	1.0582	0.0816123	1.01271	0.0643326	0.0635252	0.0167642	0.106436
IF2B2_HUMAN	Insulin-like growth factor 2 mRNA-binding protein 2	IGF2BP2	1.2025	0.266037	0.94905	-0.075444	1.07577	0.241463	2.53381	0.0952964	0.185969	0.99816	-0.002657	1.0129	0.0184917	1.00553	0.0104228	0.0103654	0.00791737	0.0641289
IF2B3_HUMAN	Insulin-like growth factor 2 mRNA-binding protein 3	IGF2BP3	2.2472	1.16813	1.4573	0.543298	1.85225	0.441822	0.51632	0.855713	0.771961	0.91559	-0.127226	0.97233	-0.0404821	0.94396	0.0401212	0.0425031	-0.0838542	-0.374742
IF2G_HUMAN	Eukaryotic translation initiation factor 2 subunit 3;Putative eukaryotic translation initiation factor 2 subunit 3-like protein	EIF2S3;EIF2S3L	1.2309	0.299714	1.094	0.129613	1.16245	0.120279	0.560317	0.214663	0.277955	0.93912	-0.0906186	0.96704	-0.0483525	0.95308	0.0197424	0.0207143	-0.0694856	-0.306028
IF2M_HUMAN	Translation initiation factor IF-2, mitochondrial	MTIF2	1.7089	0.773068	1.3912	0.47633	1.55005	0.209826	0.335883	0.624699	0.593937	1.0183	0.0261627	0.93491	-0.0971006	0.976605	0.0589656	0.0603782	-0.035469	-0.143354
IF2P_HUMAN	Eukaryotic translation initiation factor 5B	EIF5B	1.1596	0.213627	1.0998	0.137241	1.1297	0.0540131	0.307882	0.175434	0.247725	0.94108	-0.0876107	0.94668	-0.0790513	0.94388	0.0039598	0.00419523	-0.083331	-0.37224
IF4A1_HUMAN	Eukaryotic initiation factor 4A-I	EIF4A1	1.3536	0.436801	1.6253	0.700706	1.48945	0.186609	0.328101	0.568754	0.550824	0.93894	-0.0908951	1.0223	0.0318186	0.98062	0.0589444	0.0601093	-0.0295382	-0.114992
IF4A3_HUMAN	Eukaryotic initiation factor 4A-III	EIF4A3	1.0758	0.10541	1.0121	0.0173518	1.04395	0.0622664	1.01443	0.0613809	0.159833	0.9414	-0.0871202	0.9614	-0.0567913	0.9514	0.0141421	0.0148646	-0.0719558	-0.317841
IF4G1_HUMAN	Eukaryotic translation initiation factor 4 gamma 1	EIF4G1	0.98598	-0.0203697	1.0377	0.0533894	1.01184	0.0521556	3.15906	0.0165099	0.125254	1.0079	0.0113525	1.0543	0.0762854	1.0311	0.0328098	0.0318201	0.043819	0.235818
IF4G2_HUMAN	Eukaryotic translation initiation factor 4 gamma 2	EIF4G2	1.1204	0.164014	1.3188	0.399226	1.2196	0.16632	0.590583	0.28162	0.329553	0.95634	-0.0644045	1.0148	0.0211954	0.98557	0.0413375	0.0419427	-0.0216045	-0.0770509
IF5_HUMAN	Eukaryotic translation initiation factor 5	EIF5	1.7821	0.833578	2.1975	1.13586	1.9898	0.213748	0.217064	0.984721	0.871377	1.0155	0.0221902	1.0193	0.0275787	1.0174	0.00268701	0.00264105	0.0248845	0.145269
IF5A1_HUMAN	Eukaryotic translation initiation factor 5A-1;Eukaryotic translation initiation factor 5A-1-like	EIF5A;EIF5AL1	2.3505	1.23297	2.1904	1.13119	2.27045	0.0719646	0.0608796	1.18208	1.02347	1.0011	0.00158609	0.98776	-0.0177675	0.99443	0.0094328	0.00948564	-0.00809073	-0.0124251
IF6_HUMAN	Eukaryotic translation initiation factor 6	EIF6	1.1674	0.223299	1.1662	0.221815	1.1668	0.00104917	0.00471415	0.222557	0.284038	0.92225	-0.11677	0.95473	-0.0668353	0.93849	0.0229668	0.0244721	-0.0918028	-0.412753
IGBP1_HUMAN	Immunoglobulin-binding protein 1	IGBP1	0.77695	-0.364106	1.104	0.14274	0.940475	0.358395	-3.23803	-0.110683	0.027237	1.0257	0.0366088	1.1598	0.213876	1.09275	0.094823	0.0867747	0.125242	0.625202
IKIP_HUMAN			0.71876	-0.476418	0.87339	-0.195302	0.796075	0.198779	-0.591851	-0.33586	-0.146289	1.1736	0.230941	1.1284	0.174279	1.151	0.0319612	0.0277682	0.20261	0.995188
ILF2_HUMAN	Interleukin enhancer-binding factor 2	ILF2	1.2738	0.349139	1.246	0.317304	1.2599	0.0225105	0.0675543	0.333221	0.369319	0.97729	-0.0331414	0.97857	-0.031253	0.97793	0.000905097	0.000925523	-0.0321972	-0.127707
ILF3_HUMAN	Interleukin enhancer-binding factor 3	ILF3	1.3399	0.422125	1.3578	0.441271	1.34885	0.013538	0.0313599	0.431698	0.445207	0.97811	-0.0319314	0.98045	-0.028484	0.97928	0.00165463	0.00168964	-0.0302077	-0.118193
IMA1_HUMAN	Importin subunit alpha-1	KPNA1	0.97197	-0.0410163	0.95361	-0.0685287	0.96279	0.0194542	-0.355182	-0.0547725	0.0703228	0.98286	-0.0249422	1.0296	0.042084	1.00623	0.0330502	0.0328455	0.0085709	0.0672542
IMA3_HUMAN	Importin subunit alpha-3	KPNA3	1.2516	0.323774	1.3851	0.46999	1.31835	0.103391	0.260508	0.396882	0.418376	1.0048	0.00690837	1.0012	0.0017302	1.003	0.00254558	0.00253797	0.00431928	0.0469221
IMB1_HUMAN	Importin subunit beta-1	KPNB1	0.85975	-0.218011	0.88276	-0.179907	0.871255	0.0269436	-0.135423	-0.198959	-0.04079	0.9684	-0.046325	0.98347	-0.0240471	0.975935	0.0106561	0.0109189	-0.035186	-0.142
IMDH2_HUMAN	Inosine-5-monophosphate dehydrogenase 2	IMPDH2	2.0761	1.05388	1.9919	0.994145	2.034	0.042236	0.0412457	1.02401	0.901654	0.98578	-0.0206624	1.0028	0.0040339	0.99429	0.012035	0.0121041	-0.00831424	-0.013494
IMUP_HUMAN	Immortalization up-regulated protein	IMUP	14.117	3.81936	6.5765	2.71732	10.3468	0.779261	0.238427	3.26834	2.63118	0.84377	-0.245078	0.87149	-0.198444	0.85763	0.019601	0.0228548	-0.221761	-1.03424
INT3_HUMAN	Integrator complex subunit 3	INTS3	0.8261	-0.275612	1.0454	0.0640551	0.93575	0.240181	-2.2706	-0.105778	0.0310168	0.93458	-0.0976099	0.98148	-0.0269692	0.95803	0.0331633	0.0346161	-0.0622896	-0.271615
IPO5_HUMAN	Importin-5	IPO5	1.1886	0.249263	1.3235	0.404358	1.25605	0.109669	0.335572	0.326811	0.364378	0.96602	-0.049875	1.058	0.0813396	1.01201	0.0650397	0.0642678	0.0157323	0.101501
IPO7_HUMAN	Importin-7	IPO7	1.7502	0.80752	1.9065	0.930927	1.82835	0.0872617	0.10039	0.869223	0.782372	1.0723	0.100709	1.1277	0.173383	1.1	0.0391737	0.0356125	0.137046	0.681648
IPO9_HUMAN	Importin-9	IPO9	0.62135	-0.686522	0.62713	-0.673164	0.62424	0.0094458	-0.0138941	-0.679843	-0.411369	0.99003	-0.0144559	1.0507	0.0713508	1.02036	0.0429002	0.0420439	0.0284475	0.162308
IPYR_HUMAN	Inorganic pyrophosphatase	PPA1	2.145	1.10098	2.3628	1.2405	2.2539	0.0986554	0.0842678	1.17074	1.01472	0.96185	-0.0561162	0.96772	-0.0473384	0.964785	0.00415072	0.00430222	-0.0517273	-0.221104
IQGA1_HUMAN	Ras GTPase-activating-like protein IQGAP1	IQGAP1	0.50877	-0.974914	0.51873	-0.946944	0.51375	0.0197779	-0.0205821	-0.960929	-0.627979	1.0662	0.0924781	1.0061	0.00877371	1.03615	0.0424971	0.0410144	0.0506259	0.26837
ITA3_HUMAN	Integrin alpha-3;Integrin alpha-3 heavy chain;Integrin alpha-3 light chain	ITGA3	0.14985	-2.73841	0.24726	-2.0159	0.198555	0.510892	-0.214917	-2.37715	-1.71935	1.0182	0.026021	0.97611	-0.0348844	0.997155	0.0297621	0.029847	-0.00443169	0.00507311
ITA5_HUMAN	Integrin alpha-5;Integrin alpha-5 heavy chain;Integrin alpha-5 light chain	ITGA5	0.3621	-1.46554	0.55886	-0.839441	0.46048	0.442719	-0.384141	-1.15249	-0.7756	1.365	0.448901	1.2427	0.313478	1.30385	0.0864792	0.066326	0.38119	1.84919
ITAV_HUMAN	Integrin alpha-V;Integrin alpha-V heavy chain;Integrin alpha-V light chain	ITGAV	0.24936	-2.0037	0.52645	-0.925632	0.387905	0.762308	-0.520466	-1.46466	-1.01617	2.3814	1.25181	1.933	0.950842	2.1572	0.317067	0.146981	1.10133	5.29303
ITB1_HUMAN	Integrin beta-1	ITGB1	0.27555	-1.85961	0.60239	-0.73123	0.43897	0.797888	-0.615929	-1.29542	-0.885746	1.3679	0.451963	1.3343	0.416083	1.3511	0.0237588	0.0175848	0.434023	2.10185
ITCH_HUMAN	E3 ubiquitin-protein ligase Itchy homolog	ITCH	0.92725	-0.10897	0.94109	-0.0875954	0.93417	0.0151139	-0.15378	-0.0982826	0.0367931	0.85323	-0.228993	0.85052	-0.233583	0.851875	0.00191626	0.00224946	-0.231288	-1.0798
ITPA_HUMAN	Inosine triphosphate pyrophosphatase	ITPA	5.8103	2.53861	5.8472	2.54775	5.82875	0.00645821	0.00253942	2.54318	2.07236	0.9199	-0.120451	0.8935	-0.16246	0.9067	0.0186676	0.0205885	-0.141456	-0.650204
ITPR1_HUMAN	Inositol 1,4,5-trisphosphate receptor type 2;Inositol 1,4,5-trisphosphate receptor type 1	ITPR2;ITPR1	0.57584	-0.79626	0.7131	-0.487824	0.64447	0.218097	-0.339694	-0.642042	-0.382238	0.98076	-0.028028	1.0621	0.0869196	1.02143	0.0575161	0.0563094	0.0294458	0.167082
J3KMX1_HUMAN	Nuclear pore complex protein Nup88	NUP88	1.687	0.75446	1.9369	0.953749	1.81195	0.140919	0.16499	0.854105	0.770721	0.81561	-0.294049	0.87067	-0.199802	0.84314	0.0389333	0.0461766	-0.246925	-1.15458
J3KN67_HUMAN		TPM3	1.0218	0.0311128	1.1729	0.23008	1.09735	0.140691	1.0773	0.130596	0.213172	1.1878	0.248292	1.7143	0.77762	1.45105	0.372292	0.256567	0.512956	2.47933
J3KNL6_HUMAN	Protein transport protein Sec16A	SEC16A	1.2264	0.29443	1.2708	0.345737	1.2486	0.0362798	0.113345	0.320083	0.359194	1.0417	0.0589399	1.0616	0.0862403	1.05165	0.0140714	0.0133803	0.0725901	0.373407
J3KPP0_HUMAN	39S ribosomal protein L42, mitochondrial	MRPL42	1.0546	0.0766959	1.1772	0.235359	1.1159	0.112192	0.719052	0.156028	0.23277	1.031	0.0440443	0.99776	-0.00323526	1.01438	0.0235042	0.023171	0.0204045	0.123845
J3KPV4_HUMAN	DNA replication licensing factor MCM4	MCM4	3.9604	1.98565	2.5908	1.3734	3.2756	0.432925	0.257767	1.67952	1.4068	0.9824	-0.0256175	0.97907	-0.0305161	0.980735	0.00235467	0.00240092	-0.0280668	-0.107955
J3KQ69_HUMAN	DNA replication licensing factor MCM3	MCM3	4.3473	2.12012	2.703	1.43456	3.52515	0.484763	0.272746	1.77734	1.48218	0.99958	-0.000606059	0.99931	-0.000995803	0.999445	0.000190919	0.000191025	-0.000800931	0.0224362
J3KT73_HUMAN	60S ribosomal protein L38	RPL38	22.537	4.49422	3.1956	1.67609	12.8663	1.99272	0.645907	3.08516	2.49001	0.94972	-0.0744259	1.0032	0.00460925	0.97646	0.0378161	0.0387277	-0.0349083	-0.140672
J3QL56_HUMAN	Protein SCO1 homolog, mitochondrial	SCO1	1.6106	0.687598	1.6065	0.683921	1.60855	0.00260021	0.00379173	0.68576	0.640991	0.96556	-0.0505622	0.89554	-0.15917	0.93055	0.0495116	0.0532068	-0.104866	-0.475225
J3QR09_HUMAN	Ribosomal protein L19;60S ribosomal protein L19	RPL19	1.276	0.351628	1.1702	0.226755	1.2231	0.0882987	0.305329	0.289192	0.335388	0.90446	-0.144871	1.011	0.015783	0.95773	0.0753352	0.0786601	-0.0645442	-0.282397
J3QR51_HUMAN	Ras-related protein Rab-31	RAB31	0.726	-0.461959	1.1751	0.232784	0.95055	0.491257	-4.28718	-0.114588	0.0242282	1.4357	0.521754	1.5517	0.63385	1.4937	0.0820244	0.0549136	0.577802	2.78943
JIP4_HUMAN	C-Jun-amino-terminal kinase-interacting protein 4	SPAG9	0.64206	-0.63922	0.7052	-0.503896	0.67363	0.0956888	-0.167417	-0.571558	-0.327922	0.98043	-0.0285135	0.95032	-0.0735147	0.965375	0.021291	0.0220546	-0.0510141	-0.217693
K0754_HUMAN	Uncharacterized protein KIAA0754	KIAA0754	0.89445	-0.160927	2.6168	1.3878	1.75562	1.09512	1.78521	0.613438	0.585259	0.79659	-0.328091	0.86556	-0.208294	0.831075	0.0487692	0.058682	-0.268192	-1.25629
K1468_HUMAN	LisH domain and HEAT repeat-containing protein KIAA1468	KIAA1468	0.5332	-0.907251	0.47505	-1.07385	0.504125	0.117802	-0.118926	-0.99055	-0.650806	1.0297	0.0422241	1.0172	0.0246034	1.02345	0.00883883	0.00863631	0.0334137	0.186058
K1C10_HUMAN	Keratin, type I cytoskeletal 10	KRT10	0.241	-2.05289	0.27512	-1.86187	0.25806	0.135077	-0.0690091	-1.95738	-1.39586	0.20502	-2.28616	0.13943	-2.84239	0.172225	0.0463791	0.269294	-2.56428	-12.2366
K2C1_HUMAN	Keratin, type II cytoskeletal 1	KRT1	0.15557	-2.68436	0.89022	-0.167766	0.522895	1.7795	-1.24784	-1.42607	-0.986422	0.35181	-1.50713	0.13623	-2.87588	0.24402	0.152438	0.624695	-2.19151	-10.454
K2C8_HUMAN	Keratin, type II cytoskeletal 8	KRT8	0.51802	-0.94892	2.9661	1.56857	1.74206	1.78013	5.74563	0.309823	0.351288	1.1841	0.243791	0.48911	-1.03177	0.836605	0.491432	0.587412	-0.393989	-1.85787
K6PF_HUMAN	6-phosphofructokinase, muscle type	PFKM	0.74948	-0.416038	0.77231	-0.372748	0.760895	0.0306107	-0.0776147	-0.394393	-0.191395	0.88369	-0.178388	0.83624	-0.258011	0.859965	0.0335522	0.0390158	-0.218199	-1.01721
K6PL_HUMAN	6-phosphofructokinase, liver type	PFKL	0.88006	-0.184326	0.93819	-0.092048	0.909125	0.0652506	-0.47219	-0.138187	0.00604191	1.0058	0.00834346	0.91413	-0.129529	0.959965	0.0648205	0.0675238	-0.0605926	-0.2635
K6PP_HUMAN	6-phosphofructokinase type C	PFKP	0.44119	-1.18053	0.48451	-1.0454	0.46285	0.0955488	-0.0858507	-1.11296	-0.745141	0.89167	-0.165418	0.8821	-0.180986	0.886885	0.00676701	0.00763009	-0.173202	-0.802021
K7EIG1_HUMAN	Clustered mitochondria protein homolog	CLUH	2.1435	1.09997	2.8543	1.51314	2.4989	0.292154	0.223607	1.30655	1.11939	0.84542	-0.24226	0.93574	-0.0958204	0.89058	0.0638659	0.0717127	-0.16904	-0.782118
K7EIR0_HUMAN	WD repeat-containing protein 18	WDR18	0.56794	-0.81619	0.5835	-0.777195	0.57572	0.027573	-0.0346094	-0.796693	-0.501415	0.821	-0.284546	0.95287	-0.0696487	0.886935	0.0932462	0.105133	-0.177097	-0.820649
K7EIU8_HUMAN	Mothers against decapentaplegic homolog 4	SMAD4	0.75851	-0.39876	0.83498	-0.260186	0.796745	0.0979862	-0.297403	-0.329473	-0.141367	1.0546	0.0766959	0.93321	-0.0997263	0.993905	0.0858357	0.0863621	-0.0115152	-0.0288017
K7EJE8_HUMAN	Lon protease homolog, mitochondrial	LONP1	0.48249	-1.05143	0.44976	-1.15277	0.466125	0.0716608	-0.065022	-1.1021	-0.736769	0.86111	-0.215731	0.91947	-0.121126	0.89029	0.0412668	0.046352	-0.168428	-0.779191
K7EK07_HUMAN	Histone H3;Histone H3.3;Histone H3.3C;Histone H3.2;Histone H3.1t	H3F3B;H3F3A;H3F3C;HIST2H3A;HIST3H3	0.90962	-0.136664	1.4082	0.493852	1.15891	0.445842	2.4964	0.178594	0.25016	0.97403	-0.0379619	0.91717	-0.124739	0.9456	0.0402061	0.0425191	-0.0813504	-0.362768
K7ELQ9_HUMAN	Transmembrane protein 205	TMEM205	0.97695	-0.0336434	1.0471	0.0663992	1.01202	0.0707408	4.31928	0.0163779	0.125153	0.93848	-0.0916021	0.84217	-0.247817	0.890325	0.0681015	0.0764906	-0.169709	-0.785319
K7ELZ9_HUMAN	Nicalin	NCLN	0.62627	-0.675143	0.6481	-0.625712	0.637185	0.0349535	-0.0537392	-0.650427	-0.388701	0.97631	-0.0345888	1.027	0.0384362	1.00165	0.0358432	0.035784	0.0019237	0.0354659
K7EN27_HUMAN	Protein DJ-1	PARK7	1.4643	0.550211	1.7147	0.777956	1.5895	0.16104	0.2425	0.664084	0.624287	1.0181	0.0258793	0.95453	-0.0671376	0.986315	0.0449508	0.0455745	-0.0206291	-0.0723864
K7EN45_HUMAN	Peptidyl-prolyl cis-trans isomerase NIMA-interacting 1	PIN1	1.2852	0.361993	1.1971	0.259544	1.24115	0.0724425	0.233108	0.310768	0.352016	1.1747	0.232292	1.0864	0.119555	1.13055	0.0624375	0.0552276	0.175924	0.867571
K7ENK8_HUMAN	UPF0449 protein C19orf25	C19orf25	0.93592	-0.0955429	1.1158	0.158078	1.02586	0.179337	5.73553	0.0312678	0.136627	0.95793	-0.0620079	1.0847	0.117296	1.02131	0.0896399	0.0877691	0.0276441	0.158466
K7ENL3_HUMAN	Signal transducer and activator of transcription 3	STAT3	0.49377	-1.01809	0.55626	-0.846169	0.525015	0.121566	-0.130418	-0.932129	-0.605785	1.0376	0.0532504	1.0562	0.078883	1.0469	0.0131522	0.012563	0.0660667	0.342211
K7ENL9_HUMAN	Uncharacterized protein C18orf8	C18orf8	1.2664	0.340733	1.4097	0.495388	1.33805	0.109358	0.261583	0.418061	0.434697	0.99812	-0.00271482	0.9529	-0.0696033	0.97551	0.0319754	0.0327781	-0.036159	-0.146654
K7EP32_HUMAN	UBX domain-containing protein 6	UBXN6	0.60746	-0.719139	0.64929	-0.623065	0.628375	0.0679343	-0.101228	-0.671102	-0.404633	0.80889	-0.305985	0.8961	-0.158268	0.852495	0.0616668	0.0723368	-0.232126	-1.08381
K7EPT6_HUMAN	TATA-binding protein-associated factor 2N	TAF15	0.6114	-0.709812	0.4368	-1.19496	0.5241	0.343048	-0.3602	-0.952383	-0.621394	0.69407	-0.526847	0.90238	-0.148193	0.798225	0.147297	0.184531	-0.33752	-1.58782
K7EQF4_HUMAN	Perilipin-3	PLIN3	0.91386	-0.129955	0.89729	-0.156354	0.905575	0.0186668	-0.130396	-0.143154	0.00221405	1.0512	0.0720372	1.0106	0.0152121	1.0309	0.0287085	0.027848	0.0436246	0.234888
K7EQM4_HUMAN	Eukaryotic translation initiation factor 3 subunit K	EIF3K	1.0778	0.108089	1.1967	0.259062	1.13725	0.106753	0.581523	0.183576	0.253998	0.99671	-0.00475429	1.0301	0.0427844	1.01341	0.0236103	0.023298	0.0190151	0.1172
K7EQQ3_HUMAN	Keratin, type I cytoskeletal 9	KRT9	0.10194	-3.29421	0.038738	-4.69011	0.070339	0.98705	-0.247247	-3.99216	-2.9639	0.22367	-2.16056	0.18662	-2.42182	0.205145	0.0261983	0.127706	-2.29119	-10.9307
K7ERQ0_HUMAN	Protein YIF1B	YIF1B	1.3221	0.402831	0.85833	-0.220396	1.09022	0.440688	4.83116	0.0912178	0.182826	1.1752	0.232906	1.1287	0.174662	1.15195	0.0328805	0.0285433	0.203784	1.0008
K7ES46_HUMAN	DNA excision repair protein ERCC-1	ERCC1	0.78333	-0.352308	1.039	0.0551957	0.911165	0.288149	-1.93966	-0.148556	-0.00194866	0.88625	-0.174214	1.015	0.0214797	0.950625	0.09104	0.0957686	-0.0763673	-0.338938
KAD2_HUMAN	Adenylate kinase 2, mitochondrial	AK2	2.7991	1.48496	2.3131	1.20983	2.5561	0.19455	0.14439	1.3474	1.15086	0.97851	-0.0313415	0.83677	-0.257097	0.90764	0.100225	0.110424	-0.144219	-0.66342
KBP_HUMAN	KIF1-binding protein	KIAA1279	1.2508	0.322851	1.3187	0.399116	1.28475	0.0539277	0.149391	0.360984	0.390713	0.90546	-0.143277	0.89061	-0.167134	0.898035	0.0105005	0.0116928	-0.155206	-0.715959
KCY_HUMAN	UMP-CMP kinase	CMPK1	0.7633	-0.389678	0.73007	-0.453893	0.746685	0.0454071	-0.107655	-0.421786	-0.212505	1.0407	0.0575542	0.9429	-0.0848233	0.9918	0.069155	0.0697268	-0.0136345	-0.0389368
KDM1A_HUMAN	Lysine-specific histone demethylase 1A	KDM1A	1.408	0.493647	1.6093	0.686433	1.50865	0.13632	0.231036	0.59004	0.567228	0.87566	-0.191557	0.90002	-0.151971	0.88784	0.0172251	0.0194012	-0.171764	-0.795145
KDM3B_HUMAN	Lysine-specific demethylase 3B	KDM3B	2.7284	1.44806	3.1951	1.67586	2.96175	0.161083	0.103129	1.56196	1.31621	0.96844	-0.0462654	0.95529	-0.0659893	0.961865	0.00929845	0.00966711	-0.0561274	-0.242146
KHDR1_HUMAN	KH domain-containing, RNA-binding, signal transduction-associated protein 1	KHDRBS1	0.90552	-0.143182	0.88537	-0.175648	0.895445	0.0229569	-0.144008	-0.159415	-0.0103164	1.1023	0.140517	1.0184	0.0263043	1.06035	0.0593263	0.0559497	0.0834106	0.425153
KINH_HUMAN	Kinesin-1 heavy chain	KIF5B	1.2224	0.289716	1.373	0.457332	1.2977	0.118522	0.317307	0.373524	0.400377	1.0059	0.00848689	0.97932	-0.0301477	0.99261	0.0187949	0.0189348	-0.0108304	-0.025527
KNTC1_HUMAN	Kinetochore-associated protein 1	KNTC1	5.1477	2.36393	3.0576	1.6124	4.10265	0.531411	0.267287	1.98816	1.64465	1.0083	0.0119249	0.9549	-0.0665784	0.9816	0.0377595	0.0384673	-0.0273267	-0.104416
KPCI_HUMAN	Protein kinase C iota type	PRKCI	1.6283	0.703367	2.1496	1.10407	1.88895	0.283339	0.313526	0.903717	0.808954	0.90041	-0.151346	0.89266	-0.163817	0.896535	0.00548008	0.00611251	-0.157582	-0.727322
KPYM_HUMAN	Pyruvate kinase isozymes M1/M2;Pyruvate kinase	PKM;PKM2	0.38905	-1.36197	0.44521	-1.16744	0.41713	0.137554	-0.108763	-1.26471	-0.862077	1.0366	0.0518593	1.042	0.0593553	1.0393	0.00381838	0.00367399	0.0556073	0.292192
KS6A5_HUMAN	Ribosomal protein S6 kinase;Ribosomal protein S6 kinase alpha-5	RPS6KA5	6.9527	2.79757	9.7641	3.28749	8.3584	0.346421	0.11386	3.04253	2.45716	0.81144	-0.301444	0.85569	-0.22484	0.833565	0.0312895	0.0375369	-0.263142	-1.23213
KTN1_HUMAN	Kinectin	KTN1	1.0126	0.0180644	1.032	0.045443	1.0223	0.0193596	0.60968	0.0317537	0.137002	0.99327	-0.00974216	1.0347	0.0492125	1.01398	0.0292954	0.0288914	0.0197352	0.120644
L10K_HUMAN	Leydig cell tumor 10 kDa protein homolog	C19orf53	5.8149	2.53975	2.5952	1.37585	4.20505	0.823008	0.420374	1.9578	1.62125	0.91041	-0.135412	1.0078	0.0112094	0.959105	0.0688651	0.0718014	-0.0621012	-0.270714
L2GL2_HUMAN	Lethal(2) giant larvae protein homolog 2	LLGL2	9.4509	3.24045	6.7566	2.7563	8.10375	0.342349	0.114178	2.99837	2.42314	1.133	0.180148	0.90288	-0.147394	1.01794	0.162719	0.159852	0.016377	0.104585
LACB2_HUMAN	Beta-lactamase-like protein 2	LACTB2	0.76411	-0.388148	0.6088	-0.71596	0.686455	0.231798	-0.419883	-0.552054	-0.312892	0.81544	-0.294349	0.75361	-0.40811	0.784525	0.0437204	0.0557285	-0.35123	-1.65339
LAMA5_HUMAN	Laminin subunit alpha-5	LAMA5	6.5766	2.71734	1.0112	0.0160684	3.7939	1.91009	1.39759	1.36671	1.16574	1.016	0.0229004	0.91822	-0.123088	0.96711	0.0691409	0.0714923	-0.0500939	-0.213293
LAMB2_HUMAN	Laminin subunit beta-2	LAMB2	2.542	1.34596	1.0591	0.0828388	1.80055	0.893164	1.25023	0.714401	0.663063	1.2263	0.294312	1.0662	0.0924781	1.14625	0.113208	0.0987636	0.193395	0.951121
LAMB3_HUMAN	Laminin subunit beta-3	LAMB3	1.8492	0.886901	2.0908	1.06406	1.97	0.125267	0.128416	0.975478	0.864254	0.95154	-0.0716638	0.89883	-0.15388	0.925185	0.0372716	0.0402856	-0.112772	-0.513032
LAMC2_HUMAN	Laminin subunit gamma-2	LAMC2	0.89043	-0.167426	1.3341	0.415867	1.11227	0.41245	3.32031	0.12422	0.208258	1.0413	0.0583858	1.039	0.0551957	1.04015	0.00162635	0.00156357	0.0567907	0.297851
LANC1_HUMAN	LanC-like protein 1	LANCL1	0.73543	-0.44334	0.65364	-0.613432	0.694535	0.120273	-0.227623	-0.528386	-0.294653	0.9392	-0.0904957	0.90932	-0.13714	0.92426	0.0211284	0.0228597	-0.113818	-0.518034
LAP2A_HUMAN	Lamina-associated polypeptide 2, isoform alpha;Thymopoietin;Thymopentin	TMPO	4.1279	2.04541	2.8022	1.48656	3.46505	0.395165	0.223765	1.76598	1.47343	0.8719	-0.197765	0.99686	-0.00453719	0.93438	0.0883601	0.0945654	-0.101151	-0.45746
LAP2B_HUMAN	Lamina-associated polypeptide 2, isoforms beta/gamma;Thymopoietin;Thymopentin	TMPO	3.1647	1.66207	2.4234	1.27703	2.79405	0.272262	0.185269	1.46955	1.245	0.99823	-0.00255583	1.013	0.0186342	1.00561	0.010444	0.0103857	0.00803917	0.0647114
LARP1_HUMAN	La-related protein 1	LARP1	2.8421	1.50696	2.2585	1.17536	2.5503	0.234471	0.174827	1.34116	1.14606	0.88504	-0.176185	0.8886	-0.170394	0.88682	0.0025173	0.00283857	-0.17329	-0.802441
LCLT1_HUMAN	Lysocardiolipin acyltransferase 1	LCLAT1	0.96175	-0.0562662	1.1723	0.229342	1.06702	0.201955	2.33372	0.0865378	0.179219	1.0078	0.0112094	1.0446	0.0629506	1.0262	0.0260215	0.0253572	0.03708	0.203591
LDHA_HUMAN	L-lactate dehydrogenase A chain;L-lactate dehydrogenase	LDHA	1.1023	0.140517	1.0246	0.0350608	1.06345	0.0745687	0.84941	0.0877889	0.180183	1.0963	0.132643	1.0988	0.135929	1.09755	0.00176777	0.00161065	0.134286	0.668448
LDHB_HUMAN	L-lactate dehydrogenase B chain;L-lactate dehydrogenase	LDHB	1.1986	0.26135	1.2401	0.310456	1.21935	0.0347233	0.121451	0.285903	0.332854	0.9902	-0.0142081	1.0194	0.0277203	1.0048	0.0206475	0.0205489	0.00675606	0.0585752
LEG1_HUMAN	Galectin-1	LGALS1	0.23502	-2.08914	0.1994	-2.32626	0.21721	0.167668	-0.0759467	-2.2077	-1.58877	0.88857	-0.170443	1.0176	0.0251706	0.953085	0.091238	0.0957291	-0.072636	-0.321094
LETM1_HUMAN	LETM1 and EF-hand domain-containing protein 1, mitochondrial	LETM1	1.2295	0.298072	1.2733	0.348572	1.2514	0.0357093	0.110445	0.323322	0.36169	0.96832	-0.0464442	0.93372	-0.0989381	0.95102	0.0244659	0.025726	-0.0726912	-0.321358
LGUL_HUMAN	Lactoylglutathione lyase	GLO1	2.0933	1.06578	1.9688	0.977317	2.03105	0.0625524	0.061233	1.02155	0.899756	1.0127	0.0182069	0.93702	-0.0938483	0.97486	0.0535138	0.0548939	-0.0378207	-0.1546
LIMS1_HUMAN	LIM and senescent cell antigen-like-containing domain protein 1;LIM and senescent cell antigen-like-containing domain protein 2	LIMS1;LIMS2	0.35915	-1.47734	0.44742	-1.1603	0.403285	0.224183	-0.169988	-1.31882	-0.903777	1.5006	0.585539	1.5056	0.590339	1.5031	0.00353553	0.00235216	0.587939	2.83791
LIS1_HUMAN	Platelet-activating factor acetylhydrolase IB subunit alpha	PAFAH1B1	1.3576	0.441058	1.4744	0.560128	1.416	0.0841949	0.16819	0.500593	0.498299	1.0531	0.0746424	1.0196	0.0280033	1.03635	0.0236881	0.0228572	0.0513229	0.271703
LKHA4_HUMAN	Leukotriene A-4 hydrolase	LTA4H	1.1557	0.208767	1.2397	0.309991	1.1977	0.0715762	0.275952	0.259379	0.312414	1.0056	0.00805655	1.0051	0.00733905	1.00535	0.000353553	0.000351672	0.0076978	0.0630789
LMAN1_HUMAN	Protein ERGIC-53	LMAN1	0.24025	-2.05739	0.26836	-1.89776	0.254305	0.112878	-0.0570789	-1.97758	-1.41143	0.96943	-0.0447914	0.93715	-0.0936481	0.95329	0.0228254	0.0239438	-0.0692197	-0.304757
LMF2_HUMAN	Lipase maturation factor 2	LMF2	0.356	-1.49005	0.56858	-0.814565	0.46229	0.477641	-0.414508	-1.15231	-0.775459	1.0986	0.135666	1.009	0.0129262	1.0538	0.0633568	0.0601222	0.0742962	0.381566
LMNA_HUMAN		LMNA	0.17338	-2.52799	0.21557	-2.21377	0.194475	0.222186	-0.0937147	-2.37088	-1.71452	0.67039	-0.576927	0.74923	-0.416519	0.70981	0.0557483	0.0785397	-0.496723	-2.34917
LPP_HUMAN	Lipoma-preferred partner	LPP	0.59276	-0.75448	0.73652	-0.441203	0.66464	0.22152	-0.370533	-0.597842	-0.348177	1.209	0.273814	1.1775	0.235727	1.19325	0.0222739	0.0186666	0.254771	1.24463
LPPRC_HUMAN	Leucine-rich PPR motif-containing protein, mitochondrial	LRPPRC	1.0963	0.132643	1.2152	0.281194	1.15575	0.105042	0.507648	0.206918	0.271987	0.96186	-0.0561012	0.92193	-0.117271	0.941895	0.0282348	0.0299766	-0.086686	-0.388284
LR16A_HUMAN	Leucine-rich repeat-containing protein 16A	LRRC16A	1.2453	0.316493	1.4789	0.564525	1.3621	0.175385	0.398141	0.440509	0.451996	0.93515	-0.0967303	0.84672	-0.240043	0.890935	0.0625295	0.0701841	-0.168387	-0.778994
LRC47_HUMAN	Leucine-rich repeat-containing protein 47	LRRC47	1.2135	0.279174	0.90919	-0.137346	1.06134	0.294524	4.15327	0.0709139	0.167179	0.96073	-0.0577971	0.96308	-0.0542725	0.961905	0.0016617	0.00172751	-0.0560348	-0.241703
LRC59_HUMAN	Leucine-rich repeat-containing protein 59	LRRC59	0.41606	-1.26514	0.4976	-1.00694	0.45683	0.182571	-0.160709	-1.13604	-0.762922	0.96863	-0.0459824	0.98641	-0.0197407	0.97752	0.0125724	0.0128615	-0.0328615	-0.130884
LRCH3_HUMAN	Leucine-rich repeat and calponin homology domain-containing protein 3	LRCH3	1.2123	0.277747	1.5846	0.664119	1.39845	0.273206	0.580139	0.470933	0.475442	1.0118	0.0169241	1.0765	0.106348	1.04415	0.0457498	0.0438154	0.0616362	0.321024
LRRF1_HUMAN	Leucine-rich repeat flightless-interacting protein 1	LRRFIP1	1.5906	0.669571	1.1793	0.237931	1.38495	0.305216	0.672651	0.453751	0.462201	0.93802	-0.0923094	0.99426	-0.00830493	0.96614	0.0397677	0.0411614	-0.0503072	-0.214313
LRWD1_HUMAN	Leucine-rich repeat and WD repeat-containing protein 1	LRWD1	2.4546	1.29549	2.9054	1.53874	2.68	0.172003	0.121376	1.41711	1.20459	0.91906	-0.121769	0.87046	-0.20015	0.89476	0.0343654	0.0384074	-0.16096	-0.743475
LSG1_HUMAN	Large subunit GTPase 1 homolog	LSG1	1.9232	0.943509	1.4305	0.516519	1.67685	0.301927	0.413591	0.730014	0.675095	0.88337	-0.17891	0.94543	-0.0809575	0.9144	0.043883	0.0479911	-0.129934	-0.595104
LUC7L_HUMAN	Putative RNA-binding protein Luc7-like 1	LUC7L	1.6853	0.753005	1.4001	0.48553	1.5427	0.189134	0.305415	0.619268	0.589751	1.0151	0.0216219	1.2311	0.299948	1.1231	0.152735	0.135994	0.160785	0.795173
LYAR_HUMAN	Cell growth-regulating nucleolar protein	LYAR	0.97417	-0.0377545	0.6125	-0.707218	0.793335	0.473382	-1.27087	-0.372486	-0.174514	0.98372	-0.0236804	0.91276	-0.131693	0.94824	0.0501763	0.0529152	-0.0776864	-0.345246
LYPA2_HUMAN	Acyl-protein thioesterase 2	LYPLA2	0.8493	-0.235654	0.94991	-0.0741373	0.899605	0.114209	-0.737332	-0.154896	-0.00683396	0.95443	-0.0672887	0.98083	-0.027925	0.96763	0.0186676	0.0192921	-0.0476068	-0.201399
LYPL1_HUMAN	Lysophospholipase-like protein 1	LYPLAL1	0.54488	-0.87599	0.46836	-1.09431	0.50662	0.154376	-0.156703	-0.98515	-0.646644	1.0314	0.044604	0.90644	-0.141717	0.96892	0.0883601	0.0911944	-0.0485563	-0.20594
M0QZ21_HUMAN	AP-2 complex subunit sigma	AP2S1	0.50856	-0.97551	0.67712	-0.562517	0.59284	0.292031	-0.379747	-0.769013	-0.480085	1.1013	0.139208	1.0046	0.00662118	1.05295	0.0683772	0.0649387	0.0729144	0.374958
M0QZV5_HUMAN	Endophilin-A2;Endophilin-A1	SH3GL1;SH3GL2	0.45625	-1.1321	0.53669	-0.897839	0.49647	0.16565	-0.163207	-1.01497	-0.669625	1.107	0.146655	0.95762	-0.0624748	1.03231	0.105628	0.102322	0.0420902	0.22755
M0R0F0_HUMAN	40S ribosomal protein S5;40S ribosomal protein S5, N-terminally processed	RPS5	1.0847	0.117296	1.0397	0.0561673	1.0622	0.0432246	0.498371	0.0867317	0.179369	0.88033	-0.183884	1.0125	0.0179219	0.946415	0.0934583	0.0987498	-0.0829809	-0.370565
M0R1B0_HUMAN	ER membrane protein complex subunit 8	EMC8	1.2307	0.299479	1.2249	0.292664	1.2278	0.00481904	0.0162766	0.296072	0.34069	0.91418	-0.12945	0.92615	-0.110682	0.920165	0.00846407	0.00919842	-0.120066	-0.547914
M0R210_HUMAN	40S ribosomal protein S16	RPS16	1.0637	0.0890913	1.0263	0.0374525	1.045	0.0365142	0.577099	0.0632719	0.16129	0.94105	-0.0876567	1.0371	0.052555	0.989075	0.0679176	0.0686678	-0.0175509	-0.0576654
M0R248_HUMAN	Delta(3,5)-Delta(2,4)-dienoyl-CoA isomerase, mitochondrial	ECH1	1.0724	0.100843	1.2065	0.270828	1.13945	0.120197	0.646795	0.185836	0.25574	1.077	0.107018	0.80429	-0.314212	0.940645	0.192835	0.205003	-0.103597	-0.469156
M0R2R2_HUMAN	Serine/threonine-protein kinase D2;Serine/threonine-protein kinase D;Serine/threonine-protein kinase D1	PRKD2;PRKD1	1.2906	0.368042	1.7475	0.805292	1.51905	0.309183	0.527016	0.586667	0.564629	1.0567	0.0795658	0.95167	-0.0714667	1.00419	0.0742674	0.0739579	0.00404957	0.0456323
M4K5_HUMAN	Mitogen-activated protein kinase kinase kinase kinase 5	MAP4K5	0.75585	-0.403828	0.78043	-0.357659	0.76814	0.0326466	-0.0857444	-0.380743	-0.180877	1.1452	0.1956	0.98864	-0.0164828	1.06692	0.110705	0.103761	0.0895584	0.454553
MA2A1_HUMAN	Alpha-mannosidase 2	MAN2A1	0.20298	-2.30059	0.40425	-1.30668	0.303615	0.702801	-0.389658	-1.80364	-1.27739	1.132	0.178874	0.84986	-0.234703	0.99093	0.199503	0.201329	-0.0279145	-0.107226
MANF_HUMAN	Mesencephalic astrocyte-derived neurotrophic factor	MANF	1.6014	0.679334	1.1424	0.192068	1.3719	0.344549	0.790793	0.435701	0.448291	1.1048	0.143785	1.1036	0.142217	1.1042	0.000848528	0.000768455	0.143001	0.710128
MAOM_HUMAN	NAD-dependent malic enzyme, mitochondrial	ME2	1.0558	0.0783366	1.0545	0.0765591	1.05515	0.00125687	0.0162285	0.0774478	0.172214	0.98814	-0.0172126	0.88118	-0.182491	0.93466	0.0756321	0.0809194	-0.099852	-0.451246
MAP1B_HUMAN	Microtubule-associated protein 1B;MAP1B heavy chain;MAP1 light chain LC1	MAP1B	0.29189	-1.7765	0.31762	-1.65463	0.304755	0.08618	-0.0502342	-1.71556	-1.20952	1.0536	0.0753273	1.0511	0.0718999	1.05235	0.00176777	0.00167983	0.0736136	0.378302
MAP4_HUMAN	Microtubule-associated protein 4;Microtubule-associated protein	MAP4	1.2744	0.349818	1.329	0.410341	1.3017	0.0427962	0.112598	0.38008	0.405428	1.1612	0.215616	1.1093	0.14965	1.13525	0.0366988	0.0323267	0.182633	0.899655
MARCS_HUMAN	Myristoylated alanine-rich C-kinase substrate	MARCKS	0.20765	-2.26777	0.21798	-2.19773	0.212815	0.0495271	-0.0221821	-2.23275	-1.60807	1.1174	0.160146	0.98284	-0.0249715	1.05012	0.0951483	0.0906071	0.0675871	0.349482
MARE1_HUMAN	Microtubule-associated protein RP/EB family member 1	MAPRE1	1.1049	0.143916	1.2097	0.274649	1.1573	0.0924425	0.441712	0.209283	0.273809	1.0145	0.0207689	1.0178	0.0254541	1.01615	0.00233345	0.00229637	0.0231115	0.13679
MATR3_HUMAN	Matrin-3	MATR3	0.71754	-0.478869	0.81405	-0.296811	0.765795	0.128735	-0.331927	-0.38784	-0.186345	0.84626	-0.240827	0.88113	-0.182573	0.863695	0.0246568	0.0285481	-0.2117	-0.986127
MCM2_HUMAN	DNA replication licensing factor MCM2	MCM2	5.0282	2.33004	2.8163	1.4938	3.92225	0.591312	0.309276	1.91192	1.5859	1.019	0.0271541	1.0255	0.0363275	1.02225	0.00459619	0.00449615	0.0317408	0.178057
MCM6_HUMAN	DNA replication licensing factor MCM6	MCM6	5.2242	2.38521	2.7213	1.4443	3.97275	0.665327	0.347474	1.91475	1.58808	1.0367	0.0519985	1.0241	0.0343566	1.0304	0.00890955	0.00864669	0.0431775	0.23275
MCM7_HUMAN	DNA replication licensing factor MCM7	MCM7	4.5079	2.17246	2.6043	1.3809	3.5561	0.559717	0.315036	1.77668	1.48167	1.005	0.0071955	0.97411	-0.0378434	0.989555	0.0218425	0.0220731	-0.0153239	-0.0470159
MCP_HUMAN	Membrane cofactor protein	CD46	0.18602	-2.42647	0.13224	-2.91877	0.15913	0.348108	-0.13025	-2.67262	-1.94704	1.189	0.249749	1.1724	0.229465	1.1807	0.011738	0.00994154	0.239607	1.17212
MCTS1_HUMAN	Malignant T-cell-amplified sequence 1	MCTS1	1.5298	0.613343	1.4243	0.510253	1.47705	0.0728956	0.129754	0.561798	0.545464	0.99169	-0.0120389	1.0055	0.00791308	0.998595	0.00976514	0.00977888	-0.0020629	0.0164012
MDHC_HUMAN	Malate dehydrogenase, cytoplasmic;Malate dehydrogenase	MDH1	0.91154	-0.133622	0.8343	-0.261362	0.87292	0.0903256	-0.457363	-0.197492	-0.0396596	0.96947	-0.0447318	0.91263	-0.131898	0.94105	0.0401919	0.0427097	-0.0883149	-0.396074
MDHM_HUMAN	Malate dehydrogenase, mitochondrial;Malate dehydrogenase	MDH2	1.3493	0.432211	1.3993	0.484705	1.3743	0.037119	0.0809648	0.458458	0.465828	1.0113	0.016211	0.89884	-0.153864	0.95507	0.0795212	0.0832622	-0.0688264	-0.302875
MDN1_HUMAN	Midasin	MDN1	2.6492	1.40556	2.8965	1.53431	2.77285	0.0910428	0.0619366	1.46993	1.24529	0.90581	-0.14272	0.94324	-0.0843032	0.924525	0.026467	0.0286277	-0.113511	-0.516569
MEMO1_HUMAN	Protein MEMO1	MEMO1;C2orf4	1.5882	0.667393	1.4631	0.549028	1.52565	0.0836961	0.13761	0.60821	0.58123	0.95814	-0.0616916	0.94818	-0.0767671	0.95316	0.00704278	0.00738888	-0.0692294	-0.304803
MESD_HUMAN	LDLR chaperone MESD	MESDC2	0.84185	-0.248365	0.95249	-0.0702241	0.89717	0.125965	-0.790765	-0.159295	-0.0102239	1.1389	0.187641	1.0918	0.126709	1.11535	0.0333047	0.0298603	0.157175	0.777909
MET13_HUMAN	Methyltransferase-like protein 13	METTL13	1.1721	0.229096	1.002	0.00288251	1.08705	0.159957	1.37907	0.115989	0.201915	1.0474	0.0668125	0.99592	-0.00589824	1.02166	0.0364019	0.0356301	0.0304571	0.171919
METK2_HUMAN	S-adenosylmethionine synthase isoform type-2;S-adenosylmethionine synthase	MAT2A	1.3529	0.436055	1.4473	0.533364	1.4001	0.0688077	0.141957	0.48471	0.486058	0.97384	-0.0382433	1.0422	0.0596322	1.00802	0.0483378	0.0479532	0.0106944	0.0774093
MGAT1_HUMAN	Alpha-1,3-mannosyl-glycoprotein 2-beta-N-acetylglucosaminyltransferase	MGAT1	0.75146	-0.412232	1.0717	0.0999011	0.91158	0.362133	-2.31891	-0.156165	-0.00781248	1.1349	0.182565	1.1641	0.219215	1.1495	0.0206475	0.0179622	0.20089	0.986964
MGAT2_HUMAN	Alpha-1,6-mannosyl-glycoprotein 2-beta-N-acetylglucosaminyltransferase	MGAT2	1.0858	0.118758	1.1269	0.172359	1.10635	0.0379017	0.260387	0.145559	0.224702	1.071	0.0989585	1.046	0.0648829	1.0585	0.0176777	0.0167007	0.0819207	0.418028
MGLL_HUMAN	Monoglyceride lipase	MGLL	0.09949	-3.3293	0.08546	-3.54861	0.092475	0.15507	-0.0450922	-3.43896	-2.53759	0.89411	-0.161476	0.9341	-0.0983511	0.914105	0.0282772	0.0309343	-0.129913	-0.595006
MICA2_HUMAN	Protein-methionine sulfoxide oxidase MICAL2	MICAL2	0.56708	-0.818376	0.50937	-0.973214	0.538225	0.109487	-0.122224	-0.895795	-0.577786	1.069	0.0962619	1.219	0.285698	1.144	0.106066	0.092715	0.19098	0.939572
MINK1_HUMAN	Misshapen-like kinase 1	MINK1	1.2935	0.37128	1.6714	0.741057	1.48245	0.261472	0.470131	0.556169	0.541126	1.3501	0.433066	1.1359	0.183836	1.243	0.151462	0.121852	0.308451	1.50134
MIPEP_HUMAN	Mitochondrial intermediate peptidase	MIPEP	0.69918	-0.516264	0.91768	-0.123937	0.80843	0.277417	-0.866657	-0.320101	-0.134144	0.91506	-0.128062	0.83995	-0.251625	0.877505	0.0531108	0.0605248	-0.189843	-0.881603
MKL2_HUMAN	MKL/myocardin-like protein 2	MKL2	2.8642	1.51813	2.5846	1.36994	2.7244	0.104787	0.0725653	1.44404	1.22533	1.1122	0.153416	1.0582	0.0816123	1.0852	0.0381838	0.0351859	0.117514	0.588244
MLKL_HUMAN	Mixed lineage kinase domain-like protein	MLKL	1.844	0.882839	2.2644	1.17913	2.0542	0.209509	0.203213	1.03098	0.907028	0.92724	-0.108985	1.0175	0.0250288	0.97237	0.0638235	0.065637	-0.0419782	-0.174482
MMS19_HUMAN	MMS19 nucleotide excision repair protein homolog	MMS19	1.5918	0.670659	1.5566	0.638398	1.5742	0.0228118	0.0348523	0.654529	0.616924	1.0222	0.0316775	1.0136	0.0194884	1.0179	0.00608112	0.00597418	0.025583	0.148609
MOES_HUMAN	Moesin	MSN	0.59816	-0.741397	0.60837	-0.716979	0.603265	0.0172658	-0.0236782	-0.729188	-0.449395	1.1159	0.158208	1.0929	0.128161	1.1044	0.0162635	0.0147261	0.143185	0.711005
MOT4_HUMAN	Monocarboxylate transporter 4	SLC16A3	0.16728	-2.57966	0.31726	-1.65626	0.24227	0.652943	-0.308288	-2.11796	-1.51961	0.9814	-0.0270868	1.058	0.0813396	1.0197	0.0541644	0.053118	0.0271264	0.15599
MP2K1_HUMAN	Dual specificity mitogen-activated protein kinase kinase 1	MAP2K1	1.0697	0.0972062	1.0062	0.00891709	1.03795	0.0624299	1.17655	0.0530617	0.153422	1.0288	0.0409625	1.0235	0.0335111	1.02615	0.00374767	0.00365216	0.0372368	0.204341
MP2K2_HUMAN	Dual specificity mitogen-activated protein kinase kinase 2	MAP2K2	0.84584	-0.241543	0.75068	-0.41373	0.79826	0.121754	-0.371614	-0.327637	-0.139952	1.0205	0.0292762	1.0212	0.0302654	1.02085	0.000494975	0.000484865	0.0297708	0.168637
MP2K3_HUMAN	Dual specificity mitogen-activated protein kinase kinase 3	MAP2K3	1.1661	0.221692	1.8103	0.856229	1.4882	0.448686	0.832502	0.53896	0.527865	0.8697	-0.20141	0.92923	-0.105892	0.899465	0.0420941	0.046799	-0.153651	-0.708526
MPPA_HUMAN	Mitochondrial-processing peptidase subunit alpha	PMPCA	1.2198	0.286645	1.3198	0.400319	1.2698	0.0803802	0.234016	0.343482	0.377226	0.95332	-0.0689675	0.90029	-0.151538	0.926805	0.0374979	0.0404593	-0.110253	-0.500986
MPRD_HUMAN	Cation-dependent mannose-6-phosphate receptor	M6PR	0.42064	-1.24934	0.50642	-0.981594	0.46353	0.189327	-0.169728	-1.11547	-0.74707	0.94584	-0.0803319	0.81381	-0.297236	0.879825	0.0933593	0.106111	-0.188784	-0.876538
MPRI_HUMAN	Cation-independent mannose-6-phosphate receptor	IGF2R	0.45139	-1.14755	0.52028	-0.94264	0.485835	0.144896	-0.138644	-1.0451	-0.69284	0.95389	-0.0681052	0.9123	-0.13242	0.933095	0.0294086	0.0315172	-0.100262	-0.453209
MRE11_HUMAN	Double-strand break repair protein MRE11A	MRE11A	1.8192	0.863304	1.8649	0.899098	1.84205	0.0253103	0.0287225	0.881201	0.791602	1.0031	0.00446544	0.97839	-0.0315184	0.990745	0.0174726	0.0176358	-0.0135265	-0.0384201
MRRP1_HUMAN	Mitochondrial ribonuclease P protein 1	TRMT10C	2.0765	1.05415	2.0024	1.00173	2.03945	0.0370691	0.0360615	1.02794	0.904684	1.0286	0.0406821	0.90577	-0.142783	0.967185	0.0868539	0.0898007	-0.0510506	-0.217868
MSH3_HUMAN	DNA mismatch repair protein Msh3	MSH3	3.1086	1.63626	2.1171	1.08209	2.61285	0.391861	0.288308	1.35918	1.15994	1.0479	0.067501	0.90622	-0.142067	0.97706	0.100183	0.102535	-0.0372829	-0.152028
MSH6_HUMAN	DNA mismatch repair protein Msh6	MSH6	3.7115	1.892	3.1336	1.64782	3.42255	0.172662	0.0975542	1.76991	1.47646	0.98793	-0.0175193	0.94547	-0.0808964	0.9667	0.0300238	0.031058	-0.0492078	-0.209056
MT2_HUMAN	Metallothionein-2;Metallothionein-1X;Metallothionein-1G;Metallothionein-1M;Metallothionein-1E	MT2A;MT1X;MT1G;MT1M;MT1E	14.096	3.81721	8.198	3.03527	11.147	0.552916	0.161377	3.42624	2.75286	1.158	0.211635	1.0709	0.0988238	1.11445	0.061589	0.055264	0.15523	0.768606
MTAP_HUMAN	S-methyl-5-thioadenosine phosphorylase;Purine nucleoside phosphorylase	MTAP	6.9281	2.79246	10.8	3.43296	8.86405	0.452902	0.145501	3.11271	2.51125	0.99898	-0.0014723	0.99131	-0.0125918	0.995145	0.00542351	0.00544997	-0.00703206	-0.00736235
MTMR5_HUMAN	Myotubularin-related protein 5	SBF1	0.87364	-0.194889	0.61892	-0.692175	0.74628	0.351634	-0.792804	-0.443532	-0.229263	1.2331	0.30229	1.0975	0.134221	1.1653	0.0958837	0.0822824	0.218255	1.07001
MTMRC_HUMAN	Myotubularin-related protein 12	MTMR12	1.0713	0.0993625	1.1382	0.186754	1.10475	0.0617952	0.431958	0.143058	0.222775	0.97961	-0.0297206	1.0486	0.0684645	1.01411	0.0487833	0.0481048	0.0193719	0.118907
MTNA_HUMAN	Methylthioribose-1-phosphate isomerase	MRI1	2.413	1.27083	2.2451	1.16678	2.32905	0.0735732	0.0603651	1.2188	1.05177	1.0068	0.00977712	0.93104	-0.103085	0.96892	0.0535704	0.0552888	-0.0466539	-0.196842
MTOR_HUMAN	Serine/threonine-protein kinase mTOR	MTOR	0.66756	-0.583031	0.9024	-0.148161	0.78498	0.307499	-0.841091	-0.365596	-0.169204	1.0122	0.0174944	0.97269	-0.039948	0.992445	0.0279378	0.0281505	-0.0112268	-0.0274226
MTPN_HUMAN	Myotrophin	MTPN	0.52597	-0.926948	0.9224	-0.116536	0.724185	0.573048	-1.09834	-0.521742	-0.289533	1.061	0.0854247	0.97914	-0.0304129	1.02007	0.0578838	0.0567449	0.0275059	0.157805
MVD1_HUMAN	Diphosphomevalonate decarboxylase	MVD	2.9273	1.54957	3.2957	1.72058	3.1115	0.120925	0.073957	1.63508	1.37255	0.93706	-0.0937867	0.84917	-0.235875	0.893115	0.0621476	0.0695852	-0.164831	-0.761988
MVP_HUMAN	Major vault protein	MVP	0.5896	-0.762192	0.61969	-0.690381	0.604645	0.0507775	-0.0699138	-0.726286	-0.447159	1.0767	0.106616	0.99706	-0.00424777	1.03688	0.056314	0.054311	0.0511843	0.27104
MYCBP_HUMAN	C-Myc-binding protein	MYCBP	2.6441	1.40278	2.7229	1.44514	2.6835	0.0299582	0.0210386	1.42396	1.20986	1.0503	0.0708015	1.0825	0.114367	1.0664	0.0227688	0.0213511	0.0925842	0.469023
MYH10_HUMAN	Myosin-10	MYH10	2.0629	1.04467	1.7191	0.781653	1.891	0.185984	0.203669	0.913164	0.816233	0.97474	-0.0369106	0.95438	-0.0673643	0.96456	0.0143967	0.0149257	-0.0521375	-0.223066
MYH9_HUMAN	Myosin-9	MYH9	0.289	-1.79086	0.37205	-1.42643	0.330525	0.257689	-0.16019	-1.60865	-1.12712	1.0793	0.110096	1.0442	0.0623981	1.06175	0.0248194	0.023376	0.086247	0.438717
MYO1B_HUMAN	Unconventional myosin-Ib	MYO1B	0.13486	-2.89047	0.12302	-3.02304	0.12894	0.0937409	-0.031704	-2.95675	-2.166	0.94718	-0.0782895	0.77081	-0.375553	0.858995	0.124712	0.145184	-0.226921	-1.05892
MYO5A_HUMAN	Unconventional myosin-Va	MYO5A	1.183	0.24245	1.0177	0.0253123	1.10035	0.15354	1.14683	0.133881	0.215703	0.94813	-0.0768432	0.96327	-0.0539879	0.9557	0.0107056	0.0112018	-0.0654155	-0.286564
MYO6_HUMAN	Unconventional myosin-VI	MYO6	1.4813	0.566864	1.4455	0.531569	1.4634	0.0249575	0.045442	0.549216	0.535768	1.1396	0.188528	1.0285	0.0405418	1.08405	0.0785596	0.0724686	0.114535	0.573995
MYO9B_HUMAN	Unconventional myosin-IXb	MYO9B	1.0483	0.0680516	1.0866	0.119821	1.06745	0.0366064	0.389694	0.0939363	0.184921	0.94212	-0.0860173	1.1306	0.177089	1.03636	0.133275	0.1286	0.0455357	0.244027
MYOF_HUMAN	Myoferlin	MYOF	0.33622	-1.57252	0.35338	-1.50071	0.3448	0.0507808	-0.0330472	-1.53662	-1.07161	0.84542	-0.24226	0.85396	-0.22776	0.84969	0.00603869	0.00710694	-0.23501	-1.0976
NAA15_HUMAN	N-alpha-acetyltransferase 15, NatA auxiliary subunit	NAA15	2.1044	1.07341	2.4686	1.30369	2.2865	0.162835	0.137003	1.18855	1.02845	0.88224	-0.180757	0.91944	-0.121173	0.90084	0.0263044	0.0291998	-0.150965	-0.695678
NAA25_HUMAN	N-alpha-acetyltransferase 25, NatB auxiliary subunit	NAA25	1.2832	0.359746	1.2523	0.32458	1.26775	0.024866	0.0726729	0.342163	0.376209	0.90941	-0.136997	0.88598	-0.174654	0.897695	0.0165675	0.0184556	-0.155826	-0.718924
NAA50_HUMAN	N-alpha-acetyltransferase 50	NAA50	2.6049	1.38123	2.0154	1.01107	2.31015	0.261744	0.218823	1.19615	1.03431	1.0218	0.0311128	1.0545	0.0765591	1.03815	0.0231224	0.0222727	0.053836	0.283721
NAMPT_HUMAN	Nicotinamide phosphoribosyltransferase	NAMPT;NAMPTL	0.26034	-1.94153	0.19145	-2.38496	0.225895	0.313552	-0.144945	-2.16325	-1.55451	0.85569	-0.22484	0.75814	-0.399464	0.806915	0.0689783	0.0854839	-0.312152	-1.46651
NASP_HUMAN	Nuclear autoantigenic sperm protein	NASP	4.5843	2.1967	3.0286	1.59865	3.80645	0.422886	0.222844	1.89768	1.57492	1.0114	0.0163537	0.97288	-0.0396662	0.99214	0.0272378	0.0274535	-0.0116563	-0.0294763
NB5R3_HUMAN	NADH-cytochrome b5 reductase 3;NADH-cytochrome b5 reductase 3 membrane-bound form;NADH-cytochrome b5 reductase 3 soluble form	CYB5R3	0.36287	-1.46248	0.45331	-1.14143	0.40809	0.227013	-0.174364	-1.30195	-0.890779	1.1065	0.146003	1.0219	0.031254	1.0642	0.0598212	0.0562124	0.0886287	0.450107
NC2B_HUMAN	Protein Dr1	DR1	2.5107	1.32809	1.7373	0.796847	2.124	0.375645	0.353559	1.06247	0.93129	1.0547	0.0768327	0.98824	-0.0170666	1.02147	0.0469943	0.0460066	0.029883	0.169173
NCBP1_HUMAN	Nuclear cap-binding protein subunit 1	NCBP1	1.3105	0.390117	1.1695	0.225892	1.24	0.116125	0.377023	0.308005	0.349886	1.0609	0.0852887	1.0368	0.0521376	1.04885	0.0170413	0.0162476	0.0687131	0.354867
NCEH1_HUMAN	Neutral cholesterol ester hydrolase 1	NCEH1	1.2347	0.304161	1.0119	0.0170667	1.1233	0.203006	1.26394	0.160614	0.236304	1.0182	0.026021	0.97629	-0.0346183	0.997245	0.0296348	0.0297167	-0.00429869	0.00570919
NCKP1_HUMAN	Nck-associated protein 1	NCKAP1	0.94451	-0.082362	0.93754	-0.0930479	0.941025	0.00755602	-0.0861527	-0.0877049	0.0449444	1.0503	0.0708015	0.9821	-0.0260582	1.0162	0.0482247	0.0474559	0.0223717	0.133252
NCOAT_HUMAN	Bifunctional protein NCOAT;Protein O-GlcNAcase;Histone acetyltransferase	MGEA5	2.4244	1.27763	2.2986	1.20076	2.3615	0.0543569	0.0438648	1.23919	1.06748	0.9641	-0.0527453	0.93436	-0.0979496	0.94923	0.0210294	0.0221541	-0.0753474	-0.334061
NDK7_HUMAN	Nucleoside diphosphate kinase 7	NME7	0.26854	-1.89679	0.35462	-1.49565	0.31158	0.283647	-0.167223	-1.69622	-1.19461	0.9554	-0.0658232	0.98153	-0.0268957	0.968465	0.0184767	0.0190783	-0.0463595	-0.195434
NDKB_HUMAN	Nucleoside diphosphate kinase;Nucleoside diphosphate kinase B	NME1-NME2;NME2;NME1	0.74022	-0.433974	0.8366	-0.25739	0.78841	0.124864	-0.36121	-0.345682	-0.153858	1.0019	0.00273852	1.0304	0.0432045	1.01615	0.0201525	0.0198323	0.0229715	0.136121
NDRG3_HUMAN	Protein NDRG3	NDRG3	0.75144	-0.41227	0.80263	-0.317193	0.777035	0.0672297	-0.184327	-0.364732	-0.168538	1.0249	0.0354832	1.0031	0.00446544	1.014	0.0154149	0.0152021	0.0199743	0.121788
NDUA6_HUMAN	NADH dehydrogenase [ubiquinone] 1 alpha subcomplex subunit 6	NDUFA6	0.49995	-1.00014	1.3642	0.448055	0.932075	1.02403	-3.70966	-0.276045	-0.100194	0.83784	-0.255253	0.86423	-0.210513	0.851035	0.0186605	0.0219269	-0.232883	-1.08743
NDUS3_HUMAN	NADH dehydrogenase [ubiquinone] iron-sulfur protein 3, mitochondrial	NDUFS3	0.91821	-0.123104	1.1906	0.251689	1.05441	0.265018	4.12208	0.0642924	0.162077	0.93792	-0.0924632	0.92479	-0.112802	0.931355	0.00928431	0.00996861	-0.102633	-0.464545
NDUV3_HUMAN			0.57657	-0.794432	0.90207	-0.148689	0.73932	0.45661	-0.968295	-0.471561	-0.250862	0.91576	-0.126959	0.91817	-0.123167	0.916965	0.00170413	0.00185844	-0.125063	-0.571809
NEDD4_HUMAN	E3 ubiquitin-protein ligase;E3 ubiquitin-protein ligase NEDD4	NEDD4	0.43523	-1.20015	0.49555	-1.0129	0.46539	0.132408	-0.119661	-1.10652	-0.740177	1.0263	0.0374525	0.93258	-0.100701	0.97944	0.06627	0.0676612	-0.031624	-0.124966
NEK7_HUMAN	Serine/threonine-protein kinase Nek7;Serine/threonine-protein kinase Nek6	NEK7;NEK6	0.3278	-1.60911	0.40938	-1.28849	0.36859	0.226716	-0.156485	-1.4488	-1.00394	1.0277	0.0394192	1.0404	0.0571383	1.03405	0.00898026	0.00868455	0.0482787	0.257145
NEK9_HUMAN	Serine/threonine-protein kinase Nek9	NEK9	0.68129	-0.553659	0.73915	-0.436061	0.71022	0.0831544	-0.168036	-0.49486	-0.268817	1.013	0.0186342	0.91367	-0.130255	0.963335	0.0702369	0.0729102	-0.0558104	-0.24063
NEUR1_HUMAN	Sialidase-1	NEU1	0.14644	-2.77162	0.16483	-2.60095	0.155635	0.120681	-0.044925	-2.68628	-1.95757	0.82321	-0.280668	1.074	0.102994	0.948605	0.177335	0.186943	-0.0888368	-0.398569
NFKB2_HUMAN	Nuclear factor NF-kappa-B p100 subunit;Nuclear factor NF-kappa-B p52 subunit	NFKB2	3.4447	1.78438	2.9939	1.58203	3.2193	0.143085	0.0850074	1.6832	1.40964	1.0266	0.0378742	0.95344	-0.0687859	0.99002	0.0517319	0.0522534	-0.0154559	-0.0476469
NFXL1_HUMAN	NF-X1-type zinc finger protein NFXL1	NFXL1	2.1799	1.12426	1.6387	0.712552	1.9093	0.291123	0.316987	0.918407	0.820274	1.0172	0.0246034	0.81468	-0.295695	0.91594	0.143203	0.156346	-0.135546	-0.621941
NHLC2_HUMAN	NHL repeat-containing protein 2	NHLRC2	1.0441	0.0622599	1.0457	0.064469	1.0449	0.00156209	0.0246524	0.0633645	0.161361	0.95737	-0.0628515	0.84887	-0.236384	0.90312	0.0767211	0.0849512	-0.149618	-0.689238
NIBAN_HUMAN	Protein Niban	FAM129A	0.18487	-2.43542	0.13327	-2.90758	0.15907	0.333867	-0.124974	-2.6715	-1.94618	0.94249	-0.0854508	1.0224	0.0319597	0.982445	0.0565049	0.0575146	-0.0267455	-0.101636
NIBL1_HUMAN	Niban-like protein 1	FAM129B	0.38847	-1.36412	0.34852	-1.52069	0.368495	0.110706	-0.0767508	-1.44241	-0.999014	0.92088	-0.118915	0.91472	-0.128598	0.9178	0.00435578	0.00474589	-0.123756	-0.565562
NIF3L_HUMAN	NIF3-like protein 1	NIF3L1	0.99862	-0.00199229	0.94496	-0.0816748	0.97179	0.0563441	-1.34686	-0.0418336	0.0802938	0.96183	-0.0561462	0.9599	-0.059044	0.960865	0.00136472	0.0014203	-0.0575951	-0.249165
NIPA_HUMAN	Nuclear-interacting partner of ALK	ZC3HC1	1.7205	0.782828	1.5849	0.664392	1.6527	0.083747	0.115735	0.72361	0.670159	1.0593	0.0831112	0.968	-0.046921	1.01365	0.0645588	0.0636895	0.0180951	0.112801
NIT1_HUMAN	Nitrilase homolog 1	NIT1	1.6869	0.754374	1.2211	0.288181	1.454	0.329648	0.632385	0.521278	0.514239	0.9383	-0.0918788	0.97902	-0.0305898	0.95866	0.0287934	0.030035	-0.0612343	-0.266569
NIT2_HUMAN	Omega-amidase NIT2	NIT2	1.5858	0.665211	1.31	0.389567	1.4479	0.19491	0.369575	0.527389	0.518948	0.944	-0.0831412	0.89282	-0.163559	0.91841	0.0361897	0.0394048	-0.12335	-0.563619
NMD3_HUMAN	60S ribosomal export protein NMD3	NMD3	0.9496	-0.0746082	1.0647	0.090447	1.00715	0.116712	14.7374	0.00791941	0.118634	0.87657	-0.190059	0.91867	-0.122381	0.89762	0.0297692	0.0331646	-0.15622	-0.72081
NMES1_HUMAN	Normal mucosa of esophagus-specific gene 1 protein	NMES1;C15orf48	1.7205	0.782828	2.31	1.20789	2.01525	0.300566	0.301967	0.99536	0.879576	2.5814	1.36815	2.2499	1.16986	2.41565	0.234406	0.0970364	1.26901	6.09492
NMT1_HUMAN	Glycylpeptide N-tetradecanoyltransferase 1	NMT1	0.7228	-0.468332	0.55303	-0.85457	0.637915	0.273112	-0.412898	-0.661451	-0.397195	0.92717	-0.109094	0.94909	-0.0753832	0.93813	0.0154998	0.016522	-0.0922387	-0.414838
NO66_HUMAN	Bifunctional lysine-specific demethylase and histidyl-hydroxylase NO66	NO66	8.1658	3.02959	5.0442	2.33463	6.605	0.491417	0.18322	2.68211	2.17942	0.97873	-0.0310172	0.8222	-0.282439	0.900465	0.110683	0.122918	-0.156728	-0.723239
NONO_HUMAN	Non-POU domain-containing octamer-binding protein	NONO	1.0882	0.121944	1.1308	0.177344	1.1095	0.0391738	0.26178	0.149644	0.22785	1.0653	0.0912598	1.0724	0.100843	1.06885	0.00502046	0.00469707	0.0960514	0.485604
NOP2_HUMAN	Putative ribosomal RNA methyltransferase NOP2	NOP2	1.3132	0.393087	1.3915	0.476641	1.35235	0.0590818	0.135863	0.434864	0.447646	1.1724	0.229465	1.1669	0.222681	1.16965	0.00388909	0.003325	0.226073	1.10739
NOP9_HUMAN	Nucleolar protein 9	NOP9	2.246	1.16736	1.798	0.846393	2.022	0.226956	0.225407	1.00688	0.888449	1.0763	0.10608	0.91281	-0.131613	0.994555	0.115605	0.116238	-0.0127666	-0.0347862
NPL4_HUMAN	Nuclear protein localization protein 4 homolog	NPLOC4	0.75798	-0.399768	0.7864	-0.346665	0.77219	0.0375499	-0.100611	-0.373217	-0.175076	1.1323	0.179256	1.0137	0.0196308	1.073	0.0838629	0.0781574	0.0994435	0.501826
NPM_HUMAN	Nucleophosmin	NPM1	2.014	1.01006	1.9244	0.944409	1.9692	0.0464251	0.0475065	0.977236	0.865609	0.8976	-0.155855	0.91375	-0.130129	0.905675	0.0114198	0.0126091	-0.142992	-0.657551
NPM3_HUMAN	Nucleoplasmin-3	NPM3	6.3901	2.67584	5.6576	2.50019	6.02385	0.124202	0.0479913	2.58801	2.10691	0.94	-0.0892673	0.9384	-0.0917251	0.9392	0.00113137	0.00120461	-0.0904962	-0.406505
NRBP_HUMAN	Nuclear receptor-binding protein	NRBP1	0.57602	-0.795809	0.8858	-0.174947	0.73091	0.439016	-0.904482	-0.485378	-0.26151	1.1012	0.139077	1.0367	0.0519985	1.06895	0.0456084	0.0426665	0.0955375	0.483146
NSUN2_HUMAN	tRNA (cytosine(34)-C(5))-methyltransferase	NSUN2	0.97623	-0.034707	0.85151	-0.231905	0.91387	0.13944	-1.04601	-0.133306	0.00980352	0.9681	-0.046772	1.0046	0.00662118	0.98635	0.0258094	0.0261666	-0.0200754	-0.0697384
NTPCR_HUMAN	Cancer-related nucleoside-triphosphatase	NTPCR	0.88182	-0.181444	0.64557	-0.631355	0.763695	0.318135	-0.782814	-0.406399	-0.200648	0.92388	-0.114223	0.90888	-0.137838	0.91638	0.0106066	0.0115745	-0.12603	-0.576437
NU153_HUMAN	Nuclear pore complex protein Nup153	NUP153	2.2748	1.18574	2.0953	1.06716	2.18505	0.0838508	0.0744382	1.12645	0.980595	0.99191	-0.0117189	1.0112	0.0160684	1.00155	0.0136401	0.0136189	0.00217475	0.0366665
NU188_HUMAN	Nucleoporin NUP188 homolog	NUP188	1.1406	0.189793	1.6746	0.743817	1.4076	0.391754	0.839224	0.466805	0.47226	0.90945	-0.136934	1.0017	0.0024505	0.955575	0.0652306	0.0682632	-0.0672416	-0.295297
NU205_HUMAN	Nuclear pore complex protein Nup205	NUP205	1.2381	0.308128	1.3853	0.470198	1.3117	0.114601	0.294481	0.389163	0.412428	1.0092	0.0132121	0.9972	-0.00404521	1.0032	0.00848528	0.00845822	0.00458345	0.0481854
NU214_HUMAN	Nuclear pore complex protein Nup214	NUP214	2.0441	1.03147	2.4535	1.29484	2.2488	0.186235	0.160112	1.16315	1.00888	1.0562	0.078883	1.0084	0.012068	1.0323	0.0337997	0.0327421	0.0454755	0.24374
NUCB1_HUMAN	Nucleobindin-1	NUCB1	0.37984	-1.39654	0.46655	-1.0999	0.423195	0.209756	-0.168045	-1.24822	-0.849368	1.1626	0.217355	1.1599	0.214	1.16125	0.00190919	0.00164408	0.215678	1.05768
NUCKS_HUMAN	Nuclear ubiquitous casein and cyclin-dependent kinase substrate 1	NUCKS1	0.90753	-0.139983	0.66982	-0.578155	0.788675	0.309834	-0.862883	-0.359069	-0.164174	1.0294	0.0418037	0.82387	-0.279511	0.926635	0.145332	0.156838	-0.118854	-0.542117
NUCL_HUMAN	Nucleolin	NCL	1.759	0.814755	1.3505	0.433494	1.55475	0.269593	0.431954	0.624125	0.593494	0.92877	-0.106607	0.91146	-0.133749	0.920115	0.01224	0.0133027	-0.120178	-0.548448
NUD19_HUMAN	Nucleoside diphosphate-linked moiety X motif 19, mitochondrial	NUDT19	1.5592	0.640806	1.5202	0.604261	1.5397	0.0258411	0.0415096	0.622534	0.592268	1.0272	0.0387171	0.92665	-0.109904	0.976925	0.0710996	0.072779	-0.0355932	-0.143948
NUDC_HUMAN	Nuclear migration protein nudC	NUDC	1.771	0.824564	1.739	0.798258	1.755	0.0186013	0.0229247	0.811411	0.737821	0.96153	-0.0565962	0.99885	-0.00166005	0.98019	0.0263892	0.0269226	-0.0291281	-0.11303
NUDC1_HUMAN	NudC domain-containing protein 1	NUDCD1	3.0598	1.61344	2.5135	1.3297	2.78665	0.200634	0.13634	1.47157	1.24655	0.99216	-0.0113553	0.92618	-0.110635	0.95917	0.0466549	0.0486409	-0.0609954	-0.265426
NUDT3_HUMAN	Diphosphoinositol polyphosphate phosphohydrolase 1	NUDT3	3.8456	1.94321	3.9153	1.96912	3.88045	0.0183241	0.00936734	1.95617	1.61999	0.97728	-0.0331561	0.9014	-0.149761	0.93934	0.0536553	0.0571202	-0.0914584	-0.411106
NUDT5_HUMAN	ADP-sugar pyrophosphatase	NUDT5	0.80867	-0.306377	0.91862	-0.12246	0.863645	0.130049	-0.60652	-0.214418	-0.0527035	0.94745	-0.0778783	0.90034	-0.151458	0.923895	0.0333118	0.0360558	-0.114668	-0.522101
NUP50_HUMAN	Nuclear pore complex protein Nup50	NUP50	1.5733	0.653794	1.7366	0.796265	1.65495	0.100743	0.13895	0.72503	0.671254	1.0212	0.0302654	1.0818	0.113434	1.0515	0.0428507	0.0407519	0.0718496	0.369866
NUP54_HUMAN	Nucleoporin p54	NUP54	1.1836	0.243182	0.95111	-0.0723159	1.06736	0.22309	2.6113	0.0854329	0.178368	1.0801	0.111165	1.0138	0.0197731	1.04695	0.0468812	0.0447788	0.065469	0.339353
NUP98_HUMAN	Nuclear pore complex protein Nup98-Nup96;Nuclear pore complex protein Nup98;Nuclear pore complex protein Nup96	NUP98	0.84889	-0.23635	1.2569	0.32987	1.05289	0.400378	8.56246	0.0467597	0.148566	1.0016	0.00230647	1.0192	0.0274372	1.0104	0.0124451	0.012317	0.0148718	0.0973865
O95205_HUMAN	Muscleblind-like protein 2;Muscleblind-like protein 1	MBLL;MBNL2;MBNL1	0.58618	-0.770584	0.28137	-1.82946	0.433775	0.748738	-0.575942	-1.30002	-0.889291	1.0062	0.00891709	1.0003	0.000432744	1.00325	0.00417193	0.00415842	0.00467492	0.0486228
OAS3_HUMAN	2-5-oligoadenylate synthase 3	OAS3	0.46375	-1.10858	0.36121	-1.46909	0.41248	0.254919	-0.19779	-1.28884	-0.88067	0.97554	-0.0357271	0.94431	-0.0826675	0.959925	0.0220829	0.0230049	-0.0591973	-0.256827
OAT_HUMAN	Ornithine aminotransferase, mitochondrial;Ornithine aminotransferase, hepatic form;Ornithine aminotransferase, renal form	OAT	0.20872	-2.26036	0.43782	-1.19159	0.32327	0.755734	-0.437859	-1.72597	-1.21754	1.0566	0.0794293	1.0171	0.0244615	1.03685	0.0279307	0.0269381	0.0519454	0.27468
OCRL_HUMAN	Inositol polyphosphate 5-phosphatase OCRL-1	OCRL	1.1587	0.212507	1.2328	0.301939	1.19575	0.0632377	0.245848	0.257223	0.310753	0.93748	-0.0931402	0.99185	-0.0118061	0.964665	0.0384454	0.0398536	-0.0524732	-0.224671
ODBA_HUMAN	2-oxoisovalerate dehydrogenase subunit alpha, mitochondrial	BCKDHA	1.2424	0.31313	1.1081	0.148088	1.17525	0.116702	0.506061	0.230609	0.290243	1.035	0.0496308	0.89226	-0.164464	0.96363	0.100932	0.104742	-0.0574166	-0.248312
ODO1_HUMAN	2-oxoglutarate dehydrogenase, mitochondrial	OGDH	0.6099	-0.713355	0.62281	-0.683136	0.616355	0.0213683	-0.0306029	-0.698246	-0.42555	0.91102	-0.134445	0.81822	-0.289439	0.86462	0.0656195	0.075894	-0.211942	-0.987285
ODPA_HUMAN	Pyruvate dehydrogenase E1 component subunit alpha, somatic form, mitochondrial	PDHA1	1.1587	0.212507	1.1784	0.236829	1.16855	0.0171984	0.0765503	0.224668	0.285665	1.0764	0.106214	0.91633	-0.126061	0.996365	0.113187	0.1136	-0.00992327	-0.0211888
ODPB_HUMAN	Pyruvate dehydrogenase E1 component subunit beta, mitochondrial	PDHB	1.201	0.264236	1.0827	0.114634	1.14185	0.105785	0.558424	0.189435	0.258514	0.8806	-0.183441	0.84247	-0.247303	0.861535	0.026962	0.0312953	-0.215372	-1.00369
OFUT1_HUMAN	GDP-fucose protein O-fucosyltransferase 1	POFUT1	0.51495	-0.957496	0.61557	-0.700005	0.56526	0.182073	-0.219696	-0.82875	-0.52612	1.0458	0.064607	1.0405	0.057277	1.04315	0.00374767	0.00359264	0.060942	0.317703
OFUT2_HUMAN	GDP-fucose protein O-fucosyltransferase 2	POFUT2	0.16989	-2.55733	0.19932	-2.32684	0.184605	0.162978	-0.0667372	-2.44208	-1.76939	1.0984	0.135404	1.0246	0.0350608	1.0615	0.0521845	0.0491611	0.0852322	0.433864
OGFD1_HUMAN	2-oxoglutarate and iron-dependent oxygenase domain-containing protein 1	OGFOD1	4.306	2.10635	4.3429	2.11866	4.32445	0.00870478	0.0041206	2.1125	1.74047	0.99858	-0.00205008	1.0159	0.0227584	1.00724	0.0122471	0.0121591	0.0103542	0.0757821
OGFR_HUMAN	Opioid growth factor receptor	OGFR	1.7217	0.783834	1.3227	0.403486	1.5222	0.268947	0.453031	0.59366	0.570017	0.91144	-0.13378	0.94477	-0.0819649	0.928105	0.0235679	0.0253935	-0.107873	-0.489603
OGRL1_HUMAN	Opioid growth factor receptor-like protein 1	OGFRL1	2.0349	1.02496	2.403	1.26484	2.21895	0.16962	0.148153	1.1449	0.994812	0.94196	-0.0862623	0.98415	-0.0230499	0.963055	0.0298328	0.0309773	-0.0546561	-0.23511
OLA1_HUMAN	Obg-like ATPase 1	OLA1	0.94143	-0.0870743	0.87414	-0.194064	0.907785	0.075653	-0.538191	-0.140569	0.00420636	0.9983	-0.00245467	0.97748	-0.0328609	0.98789	0.014722	0.0149024	-0.0176578	-0.0581768
OSB11_HUMAN	Oxysterol-binding protein-related protein 11	OSBPL11	1.2023	0.265797	1.4749	0.560617	1.3386	0.208469	0.504516	0.413207	0.430957	1.0299	0.0425043	0.95885	-0.060623	0.994375	0.0502399	0.0505241	-0.00905935	-0.0170573
OSBL8_HUMAN	Oxysterol-binding protein-related protein 8;Oxysterol-binding protein	OSBPL8	0.80674	-0.309824	0.87764	-0.188299	0.84219	0.0859315	-0.345021	-0.249062	-0.0794001	0.97963	-0.0296911	0.99885	-0.00166005	0.98924	0.0135906	0.0137384	-0.0156756	-0.0486975
OSBP1_HUMAN	Oxysterol-binding protein 1	OSBP	0.92115	-0.118492	0.98391	-0.0234017	0.95253	0.067239	-0.947737	-0.0709469	0.0578585	0.97071	-0.0428877	0.95496	-0.0664878	0.962835	0.0111369	0.0115668	-0.0546878	-0.235262
OTU6B_HUMAN	OTU domain-containing protein 6B	OTUD6B	3.274	1.71105	2.9113	1.54166	3.09265	0.119777	0.0736476	1.62636	1.36584	0.88694	-0.173092	0.865	-0.209228	0.87597	0.0155139	0.0177106	-0.19116	-0.887899
OVCA2_HUMAN	Ovarian cancer-associated gene 2 protein	OVCA2	1.1683	0.224411	1.4572	0.543199	1.31275	0.225417	0.587323	0.383805	0.408299	0.96922	-0.0451039	0.98607	-0.020238	0.977645	0.0119147	0.0121872	-0.032671	-0.129973
P20D2_HUMAN	Peptidase M20 domain-containing protein 2	PM20D2	7.1514	2.83823	5.0299	2.33053	6.09065	0.358995	0.13891	2.58438	2.1041	0.82846	-0.271496	0.82326	-0.28058	0.82586	0.00367696	0.00445227	-0.276038	-1.2938
P4HA1_HUMAN	Prolyl 4-hydroxylase subunit alpha-1	P4HA1	0.34691	-1.52737	0.66903	-0.579857	0.50797	0.66999	-0.635899	-1.05361	-0.699402	1.2262	0.294194	1.2217	0.28889	1.22395	0.00318198	0.00259976	0.291542	1.42048
P4HA2_HUMAN	Prolyl 4-hydroxylase subunit alpha-2	P4HA2	0.1488	-2.74855	0.39658	-1.33432	0.27269	1.00002	-0.48986	-2.04143	-1.46064	1.9959	0.997039	2.0005	1.00036	1.9982	0.00325269	0.00162781	0.9987	4.80226
P4K2A_HUMAN	Phosphatidylinositol 4-kinase type 2-alpha	PI4K2A	0.32362	-1.62763	0.34627	-1.53003	0.334945	0.0690112	-0.0437104	-1.57883	-1.10414	0.88535	-0.17568	0.94455	-0.0823009	0.91495	0.0418607	0.0457519	-0.128991	-0.590593
P5CR2_HUMAN	Pyrroline-5-carboxylate reductase 2	PYCR2	1.3486	0.431463	1.4261	0.512075	1.38735	0.0570017	0.120826	0.471769	0.476086	0.93102	-0.103116	0.82787	-0.272524	0.879445	0.0729381	0.0829365	-0.18782	-0.871927
P5CR3_HUMAN	Pyrroline-5-carboxylate reductase 3	PYCRL	1.5804	0.66029	1.2821	0.358509	1.43125	0.213391	0.418908	0.509399	0.505085	0.90274	-0.147618	0.82623	-0.275385	0.864485	0.0541007	0.0625815	-0.211501	-0.985175
P5CS_HUMAN	Delta-1-pyrroline-5-carboxylate synthase;Glutamate 5-kinase;Gamma-glutamyl phosphate reductase	ALDH18A1	0.4332	-1.20689	0.71678	-0.480398	0.57499	0.513711	-0.608918	-0.843646	-0.537599	1.0291	0.0413832	0.99499	-0.00724607	1.01205	0.0241194	0.0238324	0.0170686	0.107892
P85B_HUMAN	Phosphatidylinositol 3-kinase regulatory subunit beta	PIK3R2	1.0642	0.0897693	0.99325	-0.00977121	1.02873	0.0703858	1.75969	0.0399991	0.143356	0.93279	-0.100376	0.94904	-0.0754592	0.940915	0.0114905	0.012212	-0.0879175	-0.394173
PA1B2_HUMAN	Platelet-activating factor acetylhydrolase IB subunit beta	PAFAH1B2	0.57616	-0.795459	0.60001	-0.736942	0.588085	0.0413778	-0.0540039	-0.7662	-0.477917	1.1287	0.174662	1.0332	0.0471195	1.08095	0.0675287	0.0624716	0.110891	0.556569
PADI2_HUMAN	Protein-arginine deiminase type-2	PADI2	24.593	4.62018	18.239	4.18895	21.416	0.304919	0.069228	4.40457	3.50678	0.90205	-0.148721	0.80205	-0.318236	0.85205	0.0707107	0.0829889	-0.233478	-1.09027
PAI2_HUMAN	Plasminogen activator inhibitor 2	SERPINB2	0.081116	-3.62387	0.13222	-2.91899	0.106668	0.498427	-0.152358	-3.27143	-2.4085	0.28646	-1.80359	0.16534	-2.59649	0.2259	0.0856448	0.379127	-2.20004	-10.4948
PAIRB_HUMAN	Plasminogen activator inhibitor 1 RNA-binding protein	SERBP1	2.1003	1.0706	1.5683	0.649202	1.8343	0.29797	0.346518	0.859898	0.775186	0.84542	-0.24226	0.96006	-0.0588035	0.90274	0.0810627	0.0897963	-0.150532	-0.693607
PAK2_HUMAN	Serine/threonine-protein kinase PAK 2;PAK-2p27;PAK-2p34	PAK2	1.1877	0.24817	1.4284	0.5144	1.30805	0.188253	0.493732	0.381285	0.406357	1.0385	0.0545012	1.0184	0.0263043	1.02845	0.0142128	0.0138197	0.0404028	0.219481
PAK4_HUMAN	Serine/threonine-protein kinase PAK 4	PAK4	5.1053	2.352	2.5136	1.32976	3.80945	0.722833	0.392657	1.84088	1.53115	0.96074	-0.057782	0.92933	-0.105737	0.945035	0.0222102	0.023502	-0.0817596	-0.364725
PAPS1_HUMAN	Bifunctional 3-phosphoadenosine 5-phosphosulfate synthase 1;Sulfate adenylyltransferase;Adenylyl-sulfate kinase	PAPSS1	0.70775	-0.498688	0.8013	-0.319586	0.754525	0.126645	-0.309541	-0.409137	-0.202757	1.0605	0.0847446	0.98374	-0.023651	1.02212	0.0542775	0.0531029	0.0305468	0.172347
PARP1_HUMAN	Poly [ADP-ribose] polymerase 1	PARP1	2.2967	1.19956	1.9523	0.965175	2.1245	0.165737	0.153124	1.08237	0.946626	0.85111	-0.232582	0.89376	-0.162041	0.872435	0.0301581	0.0345677	-0.197312	-0.917318
PARP4_HUMAN	Poly [ADP-ribose] polymerase 4	PARP4	0.42008	-1.25126	0.45003	-1.15191	0.435055	0.0702561	-0.0584695	-1.20159	-0.813434	1.1543	0.207018	0.97	-0.0439433	1.06215	0.13032	0.122694	0.0815374	0.416195
PARVA_HUMAN	Alpha-parvin	PARVA	0.30253	-1.72485	0.36737	-1.44469	0.33495	0.1981	-0.125002	-1.58477	-1.10872	1.3798	0.464459	1.3872	0.472176	1.3835	0.00523259	0.00378214	0.468317	2.26586
PATL1_HUMAN	Protein PAT1 homolog 1	PATL1	1.47	0.555816	1.3153	0.395392	1.39265	0.113437	0.238512	0.475604	0.479041	0.90278	-0.147554	1.0566	0.0794293	0.97969	0.108767	0.111022	-0.0340622	-0.136626
PAX8_HUMAN	Paired box protein Pax-8	PAX8	0.32647	-1.61498	0.25742	-1.9578	0.291945	0.242415	-0.135701	-1.78639	-1.2641	0.6562	-0.607793	0.83208	-0.265206	0.74414	0.124366	0.167127	-0.436499	-2.06116
PAXI_HUMAN	Paxillin	PXN	0.9687	-0.0458782	1.0673	0.0939658	1.018	0.0988846	4.11269	0.0240438	0.13106	1.2142	0.280006	1.2642	0.338225	1.2392	0.0353553	0.0285308	0.309115	1.50452
PCBP1_HUMAN	Poly(rC)-binding protein 1	PCBP1	0.99991	-0.000129848	1.1758	0.233643	1.08786	0.165302	1.41579	0.116756	0.202506	0.93297	-0.100097	0.96058	-0.0580223	0.946775	0.0195232	0.0206208	-0.0790599	-0.351814
PCBP2_HUMAN		PCBP2	1.3751	0.459537	1.3033	0.382169	1.3392	0.054707	0.129991	0.420853	0.436849	0.96837	-0.0463697	1.0259	0.0368901	0.997135	0.0406799	0.0407967	-0.0047398	0.00359969
PCH2_HUMAN	Pachytene checkpoint protein 2 homolog	TRIP13	2.4028	1.26472	1.6599	0.731096	2.03135	0.377326	0.378118	0.997906	0.881538	0.95071	-0.0729228	0.93187	-0.101799	0.94129	0.0133219	0.0141528	-0.0873611	-0.391512
PCID2_HUMAN	PCI domain-containing protein 2	PCID2	1.1476	0.19862	1.0385	0.0545012	1.09305	0.101907	0.805206	0.126561	0.210062	0.87888	-0.186262	0.94212	-0.0860173	0.9105	0.0447174	0.0491131	-0.13614	-0.624781
PCIF1_HUMAN	Phosphorylated CTD-interacting factor 1	PCIF1	2.2393	1.16305	2.0062	1.00447	2.12275	0.112135	0.103469	1.08376	0.947696	0.93918	-0.0905264	0.82003	-0.286251	0.879605	0.0842518	0.0957836	-0.188389	-0.874648
PCNA_HUMAN	Proliferating cell nuclear antigen	PCNA	3.0806	1.62321	2.9223	1.5471	3.00145	0.0538158	0.0339498	1.58516	1.33409	0.95123	-0.0721339	1.069	0.0962619	1.01011	0.083276	0.0824421	0.012064	0.0839589
PCYOX_HUMAN	Prenylcysteine oxidase 1	PCYOX1	0.52743	-0.922948	0.6103	-0.71241	0.568865	0.148874	-0.182068	-0.817679	-0.517588	1.217	0.283329	1.2113	0.276556	1.21415	0.00403051	0.00331961	0.279943	1.36501
PDC6I_HUMAN	Programmed cell death 6-interacting protein	PDCD6IP	0.89919	-0.153302	0.9486	-0.0761282	0.923895	0.0545702	-0.475701	-0.114715	0.0241298	1.0399	0.0564448	1.0383	0.0542233	1.0391	0.00113137	0.0010888	0.0553341	0.290885
PDCD4_HUMAN	Programmed cell death protein 4	PDCD4	2.1258	1.08801	1.9311	0.949423	2.02845	0.097993	0.0961928	1.01871	0.897573	1.0508	0.0714881	0.93748	-0.0931402	0.99414	0.0801293	0.0806017	-0.010826	-0.025506
PDIA1_HUMAN	Protein disulfide-isomerase	P4HB	0.20601	-2.27921	0.27764	-1.84871	0.241825	0.30441	-0.147488	-2.06396	-1.478	1.1499	0.201508	1.1131	0.154583	1.1315	0.0260215	0.0229974	0.178046	0.877718
PDIA4_HUMAN	Protein disulfide-isomerase A4	PDIA4	1.1124	0.153676	1.0223	0.0318186	1.06735	0.0861659	0.929041	0.0927471	0.184004	1.1798	0.238542	1.0976	0.134352	1.1387	0.0581242	0.0510443	0.186447	0.917896
PDIA5_HUMAN	Protein disulfide-isomerase A5	PDIA5	0.87577	-0.191376	0.97122	-0.04213	0.923495	0.105533	-0.903899	-0.116753	0.0225594	1.0817	0.1133	0.94131	-0.0872582	1.01151	0.0992707	0.0981416	0.0130211	0.0885361
PDIP2_HUMAN	Polymerase delta-interacting protein 2	POLDIP2	0.91389	-0.129908	1.0843	0.116764	0.999095	0.174423	-26.5412	-0.0065718	0.107467	0.94068	-0.0882241	0.87619	-0.190684	0.908435	0.0456013	0.0501977	-0.139454	-0.640632
PDLI1_HUMAN	PDZ and LIM domain protein 1	PDLIM1	0.1935	-2.36959	0.18174	-2.46005	0.18762	0.0639632	-0.0264877	-2.41482	-1.74838	1.0298	0.0423642	0.97663	-0.034116	1.00321	0.0375969	0.0374764	0.00412409	0.0459886
PDLI7_HUMAN	PDZ and LIM domain protein 7	PDLIM7	0.4186	-1.25636	0.49723	-1.00801	0.457915	0.175604	-0.155101	-1.13219	-0.759953	1.5016	0.586501	1.525	0.608809	1.5133	0.0165463	0.0109339	0.597655	2.88438
PDP1_HUMAN	[Pyruvate dehydrogenase [acetyl-transferring]]-phosphatase 1, mitochondrial	PDP1	0.67739	-0.561941	0.9148	-0.128472	0.796095	0.306509	-0.887901	-0.345207	-0.153491	1.164	0.219091	1.0412	0.0582472	1.1026	0.0868327	0.0787527	0.138669	0.689411
PDS5A_HUMAN	Sister chromatid cohesion protein PDS5 homolog A;Sister chromatid cohesion protein PDS5 homolog B	PDS5A;PDS5B	1.9749	0.98178	1.7662	0.820649	1.87055	0.113937	0.126426	0.901214	0.807025	1.0422	0.0596322	0.94459	-0.0822398	0.993395	0.0690207	0.0694796	-0.0113038	-0.0277909
PDXK_HUMAN	Pyridoxal kinase	PDXK	0.5223	-0.937049	0.49797	-1.00587	0.510135	0.048663	-0.0500927	-0.971459	-0.636094	1.3383	0.420402	1.1438	0.193835	1.24105	0.137532	0.110819	0.307118	1.49497
PEA15_HUMAN	Astrocytic phosphoprotein PEA-15	PEA15	0.31797	-1.65304	0.34082	-1.55292	0.329395	0.0707951	-0.0441647	-1.60298	-1.12275	1.2777	0.353549	1.2974	0.375623	1.28755	0.01393	0.010819	0.364586	1.76979
PEBP1_HUMAN	Phosphatidylethanolamine-binding protein 1;Hippocampal cholinergic neurostimulating peptide	PEBP1	0.8177	-0.290356	0.84851	-0.236996	0.833105	0.0377312	-0.143097	-0.263676	-0.0906626	0.94288	-0.0848539	0.93158	-0.102248	0.93723	0.00799031	0.00852545	-0.0935512	-0.421115
PEPD_HUMAN	Xaa-Pro dipeptidase	PEPD	0.49947	-1.00153	0.54346	-0.879754	0.521465	0.0861085	-0.0915423	-0.940642	-0.612346	1.0074	0.0106366	0.9444	-0.0825301	0.9759	0.0445477	0.0456478	-0.0359467	-0.145638
PEX6_HUMAN	Peroxisome assembly factor 2	PEX6	1.2252	0.293017	1.3979	0.483261	1.31155	0.134523	0.346584	0.388139	0.411639	0.97308	-0.0393697	1.0347	0.0492125	1.00389	0.0435719	0.0434031	0.00492143	0.0498017
PFD3_HUMAN	Prefoldin subunit 3	VBP1	2.0021	1.00151	1.8839	0.913722	1.943	0.0620781	0.0648255	0.957618	0.850491	0.92377	-0.114394	0.92988	-0.104884	0.926825	0.00432042	0.00466153	-0.109639	-0.49805
PFD4_HUMAN	Prefoldin subunit 4	PFDN4	1.6114	0.688315	1.8412	0.880646	1.7263	0.135999	0.173362	0.784481	0.717068	0.91458	-0.128819	0.90157	-0.149489	0.908075	0.00919946	0.0101307	-0.139154	-0.639195
PFD5_HUMAN	Prefoldin subunit 5	PFDN5	1.9428	0.958137	1.9137	0.936365	1.92825	0.0153956	0.016253	0.947251	0.842502	0.94558	-0.0807286	0.90638	-0.141812	0.92598	0.0277186	0.0299343	-0.11127	-0.505851
PGAM1_HUMAN	Phosphoglycerate mutase 1	PGAM1	0.39778	-1.32996	0.46141	-1.11588	0.429595	0.151376	-0.123783	-1.22292	-0.829873	1.0286	0.0406821	1.0219	0.031254	1.02525	0.00473762	0.00462094	0.035968	0.198273
PGM1_HUMAN	Phosphoglucomutase-1	PGM1	0.44243	-1.17648	0.46591	-1.10188	0.45417	0.0527516	-0.0463068	-1.13918	-0.765341	0.94835	-0.0765085	1.0093	0.0133551	0.978825	0.0430982	0.0440305	-0.0315767	-0.12474
PGRC1_HUMAN	Membrane-associated progesterone receptor component 1	PGRMC1	1.0076	0.010923	1.3248	0.405775	1.1662	0.279202	1.34007	0.208349	0.273089	1.0763	0.10608	0.98169	-0.0266606	1.029	0.0668994	0.0650143	0.0397098	0.216167
PHC2_HUMAN	Polyhomeotic-like protein 2	PHC2	6.0818	2.6045	2.9173	1.54463	4.49955	0.749437	0.36125	2.07457	1.71123	1.0133	0.0190614	1.0289	0.0411028	1.0211	0.0110309	0.0108029	0.0300821	0.170125
PHP14_HUMAN	14 kDa phosphohistidine phosphatase	PHPT1	0.43794	-1.19119	0.52126	-0.939925	0.4796	0.177675	-0.166743	-1.06556	-0.70861	1.0292	0.0415234	1.2151	0.281075	1.12215	0.131451	0.117142	0.161299	0.797632
PHS_HUMAN	Pterin-4-alpha-carbinolamine dehydratase	PCBD1	4.0969	2.03453	3.9435	1.97948	4.0202	0.0389305	0.0193973	2.007	1.65917	0.97171	-0.0414023	0.98053	-0.0283663	0.97612	0.00623668	0.00638926	-0.0348843	-0.140558
PI3R4_HUMAN	Phosphoinositide 3-kinase regulatory subunit 4	PIK3R4	0.70026	-0.514037	0.90921	-0.137315	0.804735	0.266383	-0.81794	-0.325676	-0.138441	1.0254	0.0361868	0.96219	-0.0556063	0.993795	0.0446962	0.0449753	-0.00970974	-0.0201676
PI42C_HUMAN	Phosphatidylinositol 5-phosphate 4-kinase type-2 gamma	PIP4K2C	2.2454	1.16697	1.1849	0.244765	1.71515	0.652099	0.923824	0.705869	0.656488	0.9801	-0.0289991	1.031	0.0440443	1.00555	0.0359917	0.0357931	0.0075226	0.062241
PICAL_HUMAN	Phosphatidylinositol-binding clathrin assembly protein	PICALM	0.59242	-0.755308	0.64268	-0.637828	0.61755	0.0830711	-0.119258	-0.696568	-0.424257	0.99646	-0.0051162	0.98126	-0.0272926	0.98886	0.010748	0.0108691	-0.0162044	-0.0512265
PIR_HUMAN	Pirin	PIR	2.2644	1.17913	2.5219	1.33451	2.39315	0.109872	0.0874205	1.25682	1.08106	0.98264	-0.0252651	0.88567	-0.175159	0.934155	0.0685681	0.0734012	-0.100212	-0.452968
PITH1_HUMAN	PITH domain-containing protein 1	PITHD1	1.3968	0.482125	1.1456	0.196103	1.2712	0.202248	0.596401	0.339114	0.37386	0.881	-0.182786	0.97795	-0.0321674	0.929475	0.068554	0.0737556	-0.107477	-0.487709
PLCB3_HUMAN	1-phosphatidylinositol 4,5-bisphosphate phosphodiesterase beta-3	PLCB3	1.4425	0.528571	1.1827	0.242084	1.3126	0.202577	0.525726	0.385328	0.409473	1.016	0.0229004	0.95422	-0.0676062	0.98511	0.0436851	0.0443454	-0.0223529	-0.0806297
PLCG1_HUMAN	1-phosphatidylinositol 4,5-bisphosphate phosphodiesterase gamma-1	PLCG1	0.77342	-0.370676	0.76869	-0.379526	0.771055	0.00625802	-0.0166835	-0.375101	-0.176529	0.97609	-0.0349139	0.96268	-0.0548718	0.969385	0.0094823	0.00978177	-0.0448928	-0.18842
PLD2_HUMAN	Phospholipase D2	PLD2	2.7034	1.43477	3.3253	1.73348	3.01435	0.21122	0.133335	1.58413	1.33329	1.1748	0.232415	1.174	0.231432	1.1744	0.000565685	0.00048168	0.231924	1.13537
PLEC_HUMAN	Plectin	PLEC	0.20401	-2.29329	0.2295	-2.12343	0.216755	0.120105	-0.0543865	-2.20836	-1.58927	0.79517	-0.330665	0.97996	-0.0292052	0.887565	0.130666	0.147219	-0.179935	-0.83422
PLEK2_HUMAN	Pleckstrin-2	PLEK2	5.1081	2.35279	5.537	2.4691	5.32255	0.0822491	0.0341149	2.41095	1.97045	2.679	1.42169	2.9455	1.55851	2.81225	0.188444	0.0670083	1.4901	7.15225
PLOD1_HUMAN	Procollagen-lysine,2-oxoglutarate 5-dioxygenase 1	PLOD1	0.1201	-3.05769	0.25243	-1.98604	0.186265	0.757769	-0.300479	-2.52187	-1.83087	1.3589	0.442439	1.2328	0.301939	1.29585	0.0891662	0.068809	0.372189	1.80615
PNPH_HUMAN	Purine nucleoside phosphorylase	PNP	2.021	1.01507	1.7286	0.789604	1.8748	0.159428	0.176684	0.902337	0.80789	1.0622	0.0870554	1.0328	0.0465609	1.0475	0.0207889	0.0198462	0.0668082	0.345757
POP1_HUMAN	Ribonucleases P/MRP protein subunit POP1	POP1	3.1703	1.66462	2.6134	1.38593	2.89185	0.197065	0.129199	1.52527	1.28794	0.92606	-0.110822	1.0433	0.0611541	0.98468	0.0829012	0.084191	-0.0248342	-0.0924958
PP14B_HUMAN	Protein phosphatase 1 regulatory subunit 14B	PPP1R14B	2.3641	1.24129	1.9638	0.973648	2.16395	0.189252	0.170887	1.10747	0.965969	1.0401	0.0567222	1.0106	0.0152121	1.02535	0.0208597	0.0203439	0.0359672	0.198269
PP1B_HUMAN	Serine/threonine-protein phosphatase PP1-beta catalytic subunit;Serine/threonine-protein phosphatase	PPP1CB	0.67049	-0.576712	0.76488	-0.386695	0.717685	0.134363	-0.278932	-0.481703	-0.258679	1.0267	0.0380147	1.058	0.0813396	1.04235	0.0221324	0.0212332	0.0596772	0.311655
PP1R8_HUMAN	Nuclear inhibitor of protein phosphatase 1;Activator of RNA decay	PPP1R8	1.2013	0.264596	1.0113	0.016211	1.1063	0.175635	1.25093	0.140404	0.220729	0.9914	-0.0124608	0.92679	-0.109686	0.959095	0.0456862	0.0476347	-0.0610732	-0.265798
PP2AA_HUMAN	Serine/threonine-protein phosphatase 2A catalytic subunit alpha isoform;Serine/threonine-protein phosphatase 2A catalytic subunit beta isoform;Serine/threonine-protein phosphatase	PPP2CA;PPP2CB	1.1184	0.161436	1.3141	0.394075	1.21625	0.1645	0.592249	0.277756	0.326576	1.0148	0.0211954	1.0349	0.0494914	1.02485	0.0142128	0.0138682	0.0353434	0.195286
PP4R1_HUMAN	Serine/threonine-protein phosphatase 4 regulatory subunit 1	PPP4R1	1.2876	0.364684	1.4535	0.539531	1.37055	0.123635	0.273464	0.452108	0.460935	1.0443	0.0625362	1.0148	0.0211954	1.02955	0.0208597	0.0202609	0.0418658	0.226477
PP6R1_HUMAN	Serine/threonine-protein phosphatase 6 regulatory subunit 1	PPP6R1	0.77518	-0.367397	0.83655	-0.257476	0.805865	0.0777255	-0.248772	-0.312437	-0.128238	0.92471	-0.112927	0.70808	-0.498016	0.816395	0.153181	0.18763	-0.305471	-1.43456
PPCE_HUMAN	Prolyl endopeptidase	PREP	1.3247	0.405666	1.3326	0.414244	1.32865	0.00606565	0.0147959	0.409955	0.428451	1.0552	0.0775165	1.0121	0.0173518	1.03365	0.0304763	0.0294842	0.0474342	0.253106
PPGB_HUMAN	Lysosomal protective protein;Lysosomal protective protein 32 kDa chain;Lysosomal protective protein 20 kDa chain	CTSA	0.13397	-2.90002	0.23356	-2.09813	0.183765	0.567017	-0.226891	-2.49908	-1.81331	0.95127	-0.0720732	0.92219	-0.116864	0.93673	0.0205627	0.0219515	-0.0944686	-0.425502
PPIA_HUMAN	Peptidyl-prolyl cis-trans isomerase A	PPIA	0.86688	-0.206096	0.89359	-0.162315	0.880235	0.0309577	-0.168061	-0.184205	-0.0294207	1.0327	0.0464212	1.0022	0.00317044	1.01745	0.0215668	0.0211969	0.0247958	0.144845
PPIB_HUMAN	Peptidyl-prolyl cis-trans isomerase B	PPIB	0.53309	-0.907549	0.59045	-0.760113	0.56177	0.104253	-0.125029	-0.833831	-0.530035	1.1269	0.172359	1.114	0.155749	1.12045	0.00912168	0.00814108	0.164054	0.810808
PPID_HUMAN	Peptidyl-prolyl cis-trans isomerase D	PPID	1.326	0.407081	1.1649	0.220206	1.24545	0.13214	0.421308	0.313643	0.354231	0.99958	-0.000606059	0.98445	-0.0226102	0.992015	0.0106985	0.0107846	-0.0116081	-0.029246
PPIL4_HUMAN	Peptidyl-prolyl cis-trans isomerase-like 4	PPIL4	1.7983	0.846634	1.5684	0.649294	1.68335	0.139541	0.186561	0.747964	0.688927	0.99932	-0.000981366	0.9482	-0.0767367	0.97376	0.0361473	0.0371214	-0.038859	-0.159566
PPM1G_HUMAN	Protein phosphatase 1G	PPM1G	2.5487	1.34976	2.0815	1.05762	2.3151	0.206573	0.171616	1.20369	1.04012	0.97923	-0.0302803	0.99276	-0.0104831	0.985995	0.00956715	0.00970305	-0.0203817	-0.0712032
PPME1_HUMAN	Protein phosphatase methylesterase 1	PPME1	1.9291	0.947928	1.5975	0.675816	1.7633	0.192412	0.236998	0.811872	0.738176	0.99884	-0.0016745	1.001	0.00144197	0.99992	0.00152735	0.00152747	-0.000116262	0.0257104
PRC2A_HUMAN	Protein PRRC2A	PRRC2A	2.9529	1.56213	1.8825	0.91265	2.4177	0.459254	0.371147	1.23739	1.06609	0.9756	-0.0356383	1.1015	0.139469	1.03855	0.0890247	0.0857202	0.0519156	0.274537
PRC2C_HUMAN	Protein PRRC2C	PRRC2C	1.2826	0.359071	1.1945	0.256407	1.23855	0.0725947	0.235897	0.307739	0.349681	0.94281	-0.084961	1.0071	0.0102069	0.974955	0.0454599	0.0466277	-0.037377	-0.152478
PRDX1_HUMAN	Peroxiredoxin-1	PRDX1	1.1614	0.215865	1.2324	0.301471	1.1969	0.0605323	0.234016	0.258668	0.311866	1.0425	0.0600474	1.0435	0.0614306	1.043	0.000707107	0.000677955	0.060739	0.316733
PRDX2_HUMAN	Peroxiredoxin-2	PRDX2	0.86435	-0.210312	0.83698	-0.256735	0.850665	0.0328256	-0.140567	-0.233524	-0.0674264	0.92947	-0.10552	0.87323	-0.195566	0.90135	0.0397677	0.0441201	-0.150543	-0.693662
PRDX4_HUMAN	Peroxiredoxin-4	PRDX4	0.70066	-0.513214	0.94523	-0.0812627	0.822945	0.305435	-1.02758	-0.297238	-0.116526	1.0839	0.116232	1.0874	0.120883	1.08565	0.00247487	0.00227962	0.118557	0.593231
PRDX5_HUMAN	Peroxiredoxin-5, mitochondrial	PRDX5	0.55881	-0.83957	0.52743	-0.922948	0.54312	0.0589573	-0.0669012	-0.881259	-0.566584	1.0302	0.0429244	0.90355	-0.146324	0.966875	0.0895551	0.0926232	-0.0516996	-0.220972
PRDX6_HUMAN	Peroxiredoxin-6	PRDX6	0.90648	-0.141653	0.92005	-0.120216	0.913265	0.0151583	-0.11577	-0.130934	0.011631	0.97734	-0.0330676	0.91622	-0.126234	0.94678	0.0432184	0.0456477	-0.0796508	-0.35464
PREP_HUMAN	Presequence protease, mitochondrial	PITRM1	0.96419	-0.0526106	1.131	0.177599	1.0476	0.162783	2.60477	0.0624942	0.160691	0.99444	-0.00804377	0.88749	-0.172197	0.940965	0.0756251	0.0803697	-0.0901205	-0.404708
PRI2_HUMAN	DNA primase large subunit	PRIM2	4.3351	2.11607	5.0495	2.33614	4.6923	0.155617	0.0699054	2.2261	1.82801	1.0543	0.0762854	1.0506	0.0712135	1.05245	0.0026163	0.00248591	0.0737495	0.378952
PRKDC_HUMAN	DNA-dependent protein kinase catalytic subunit	PRKDC	1.2564	0.329296	1.2302	0.298893	1.2433	0.0214981	0.0684449	0.314094	0.354579	1.0411	0.0581086	0.96113	-0.0571965	1.00111	0.0565473	0.0564843	0.000456067	0.0284474
PROF1_HUMAN	Profilin-1	PFN1	1.6181	0.694301	1.5576	0.639325	1.58785	0.0388739	0.0582981	0.666813	0.626391	1.0576	0.0807941	1.0277	0.0394192	1.04265	0.0211425	0.0202777	0.0601066	0.313709
PRP19_HUMAN	Pre-mRNA-processing factor 19	PRPF19	1.3847	0.469573	1.1894	0.250234	1.28705	0.155096	0.430939	0.359904	0.38988	0.92352	-0.114785	0.98335	-0.0242231	0.953435	0.0423062	0.0443724	-0.069504	-0.306116
PRP31_HUMAN	U4/U6 small nuclear ribonucleoprotein Prp31	PRPF31	1.2453	0.316493	1.2983	0.376624	1.2718	0.0425186	0.122688	0.346559	0.379596	0.8738	-0.194625	0.93652	-0.0946183	0.90516	0.0443497	0.0489966	-0.144622	-0.665344
PRP4_HUMAN	U4/U6 small nuclear ribonucleoprotein Prp4	PRPF4	0.61396	-0.703783	0.68411	-0.5477	0.649035	0.110368	-0.176379	-0.625742	-0.369677	0.8614	-0.215245	1.0176	0.0251706	0.9395	0.11045	0.117563	-0.0950371	-0.428221
PRP6_HUMAN	Pre-mRNA-processing factor 6	PRPF6	1.4027	0.488206	1.7532	0.809991	1.57795	0.227536	0.350541	0.649099	0.61274	0.89714	-0.156595	0.9852	-0.0215115	0.94117	0.0622678	0.06616	-0.0890532	-0.399604
PRP8_HUMAN	Pre-mRNA-processing-splicing factor 8	PRPF8	1.1369	0.185105	1.3116	0.391328	1.22425	0.145821	0.505943	0.288217	0.334637	0.93088	-0.103333	0.95795	-0.0619777	0.944415	0.0191414	0.020268	-0.0826553	-0.369008
PRPS1_HUMAN	Ribose-phosphate pyrophosphokinase 1;Ribose-phosphate pyrophosphokinase;Ribose-phosphate pyrophosphokinase 3	PRPS1;PRPS2;PRPS1L1	0.94666	-0.0790817	1.3611	0.444773	1.15388	0.370421	2.02587	0.182846	0.253436	0.87653	-0.190125	0.91558	-0.127242	0.896055	0.0276125	0.0308157	-0.158683	-0.73259
PRPS2_HUMAN	Ribose-phosphate pyrophosphokinase 2	PRPS2	1.7207	0.782996	1.7385	0.797843	1.7296	0.0104988	0.0132825	0.790419	0.721644	1.0095	0.0136409	1.0307	0.0436245	1.0201	0.0149907	0.0146953	0.0286327	0.163194
PRS10_HUMAN	26S protease regulatory subunit 10B	PSMC6	1.1926	0.25411	1.1285	0.174406	1.16055	0.0563591	0.263043	0.214258	0.277643	1.0399	0.0564448	0.9849	-0.0219508	1.0124	0.0388909	0.0384145	0.017247	0.108745
PRS4_HUMAN	26S protease regulatory subunit 4	PSMC1	1.46	0.545968	1.4879	0.573278	1.47395	0.0193105	0.0345063	0.559623	0.543788	1.0351	0.0497702	1.0063	0.00906047	1.0207	0.0203647	0.0199517	0.0294153	0.166936
PRS6B_HUMAN	26S protease regulatory subunit 6B	PSMC4	1.0233	0.0332292	0.98813	-0.0172272	1.00571	0.0356781	4.45922	0.00800096	0.118697	1.0259	0.0368901	0.97624	-0.0346922	1.00107	0.0351149	0.0350774	0.00109894	0.0315217
PRS8_HUMAN	26S protease regulatory subunit 8	PSMC5	0.9955	-0.00650678	0.952	-0.0709665	0.97375	0.0455799	-1.17666	-0.0387367	0.0826804	1.0568	0.0797024	1.0608	0.0851527	1.0588	0.00282843	0.00267135	0.0824275	0.420452
PSA1_HUMAN	Proteasome subunit alpha type-1;Proteasome subunit alpha type	PSMA1	0.903	-0.147202	0.80082	-0.32045	0.85191	0.122505	-0.523914	-0.233826	-0.0676594	1.0012	0.0017302	0.95431	-0.0674701	0.977755	0.0331562	0.0339106	-0.03287	-0.130925
PSA3_HUMAN	Proteasome subunit alpha type-3	PSMA3	0.91105	-0.134398	0.90978	-0.13641	0.910415	0.00142306	-0.0105097	-0.135404	0.00818652	0.97375	-0.0383767	0.94346	-0.0839667	0.958605	0.0214183	0.0223432	-0.0611717	-0.266269
PSA5_HUMAN	Proteasome subunit alpha type-5	PSMA5	1.0664	0.0927487	1.0991	0.136323	1.08275	0.0308114	0.269012	0.114536	0.200795	0.97718	-0.0333038	0.96277	-0.0547369	0.969975	0.0101894	0.0105048	-0.0440203	-0.184248
PSA6_HUMAN	Proteasome subunit alpha type-6;Proteasome subunit alpha type	PSMA6	0.87813	-0.187494	0.92483	-0.11274	0.90148	0.0528588	-0.352118	-0.150117	-0.0031513	1.068	0.0949116	0.99652	-0.00502933	1.03226	0.050544	0.0489644	0.0449412	0.241184
PSA7_HUMAN	Proteasome subunit alpha type-7	PSMA7	0.97841	-0.0314889	1.0087	0.0124972	0.993555	0.0311029	-3.2754	-0.00949589	0.105214	0.99562	-0.00633288	1.0088	0.0126402	1.00221	0.00931967	0.00929912	0.00315365	0.0413478
PSB1_HUMAN	Proteasome subunit beta type-1	PSMB1	0.82284	-0.281316	0.77059	-0.375965	0.796715	0.0669266	-0.203647	-0.32864	-0.140725	1.0518	0.0728604	0.9792	-0.0303245	1.0155	0.051336	0.0505524	0.0212679	0.127974
PSB3_HUMAN	Proteasome subunit beta type-3	PSMB3	0.95231	-0.0704968	0.95893	-0.0605026	0.95562	0.00706698	-0.107893	-0.0654997	0.0620562	0.94956	-0.0746689	0.91964	-0.120859	0.9346	0.0211566	0.0226371	-0.0977639	-0.441261
PSB4_HUMAN	Proteasome subunit beta type-4	PSMB4	0.80366	-0.315343	0.77253	-0.372337	0.788095	0.0403011	-0.117209	-0.34384	-0.152438	1.0283	0.0402612	0.97719	-0.033289	1.00274	0.0361402	0.0360413	0.00348611	0.0429377
PSB5_HUMAN	Proteasome subunit beta type-5	PSMB5	1.1389	0.187641	1.1046	0.143524	1.12175	0.0311955	0.188398	0.165583	0.240133	1.0048	0.00690837	0.99046	-0.0138294	0.99763	0.0101399	0.010164	-0.00346051	0.00971753
PSB6_HUMAN	Proteasome subunit beta type-6	PSMB6	1.4687	0.55454	1.2719	0.346985	1.3703	0.146763	0.325589	0.450762	0.459898	0.93668	-0.0943718	0.91446	-0.129008	0.92557	0.0157119	0.0169754	-0.11169	-0.507858
PSD11_HUMAN	26S proteasome non-ATPase regulatory subunit 11	PSMD11	1.0369	0.0522768	0.98594	-0.0204282	1.01142	0.0514102	3.22842	0.0159243	0.124803	1.0142	0.0203422	1.0609	0.0852887	1.03755	0.0330219	0.0318268	0.0528154	0.278841
PSD12_HUMAN	26S proteasome non-ATPase regulatory subunit 12	PSMD12	1.026	0.0370307	0.9011	-0.150241	0.96355	0.132421	-2.33938	-0.0566051	0.0689106	1.0432	0.0610158	0.95344	-0.0687859	0.99832	0.0634699	0.0635767	-0.00388508	0.00768711
PSD7_HUMAN	26S proteasome non-ATPase regulatory subunit 7	PSMD7	1.0356	0.0504669	1.0347	0.0492125	1.03515	0.000886949	0.017796	0.0498397	0.150939	1.0075	0.0107798	0.98021	-0.0288372	0.993855	0.0192969	0.0194163	-0.0090287	-0.0169107
PSDE_HUMAN	26S proteasome non-ATPase regulatory subunit 14	PSMD14	1.2059	0.27011	0.9972	-0.00404521	1.10155	0.193857	1.45722	0.133033	0.215049	0.89883	-0.15388	0.91932	-0.121361	0.909075	0.0144886	0.0159378	-0.13762	-0.631863
PSMD1_HUMAN	26S proteasome non-ATPase regulatory subunit 1	PSMD1	1.0089	0.0127832	0.88929	-0.169274	0.949095	0.128734	-1.64526	-0.0782455	0.0522341	1.0202	0.028852	0.94706	-0.0784723	0.98363	0.0517178	0.0525785	-0.0248101	-0.0923808
PSMD2_HUMAN	26S proteasome non-ATPase regulatory subunit 2	PSMD2	1.1634	0.218347	1.1776	0.23585	1.1705	0.012376	0.0544964	0.227098	0.287538	1.1625	0.217231	1.1319	0.178747	1.1472	0.0216375	0.0188611	0.197989	0.973089
PSMD3_HUMAN	26S proteasome non-ATPase regulatory subunit 3	PSMD3	1.007	0.0100637	0.86296	-0.212634	0.93498	0.157471	-1.55473	-0.101285	0.0344791	1.04	0.0565835	0.98024	-0.0287931	1.01012	0.0422567	0.0418333	0.0138952	0.0927162
PSMD5_HUMAN	26S proteasome non-ATPase regulatory subunit 5	PSMD5	0.63728	-0.650001	0.77684	-0.364311	0.70706	0.202013	-0.398326	-0.507156	-0.278292	0.98081	-0.0279544	1.0939	0.129481	1.03736	0.0799667	0.0770871	0.0507632	0.269027
PSMD6_HUMAN	26S proteasome non-ATPase regulatory subunit 6	PSMD6	0.99581	-0.00605759	0.89483	-0.160314	0.94532	0.109076	-1.31123	-0.083186	0.0484268	1.0231	0.0329472	0.96402	-0.052865	0.99356	0.0417759	0.0420466	-0.00995893	-0.0213593
PSME1_HUMAN	Proteasome activator complex subunit 1	PSME1	0.94559	-0.0807133	0.89532	-0.159525	0.920455	0.0557281	-0.46394	-0.120119	0.0199655	0.99082	-0.0133051	0.92641	-0.110277	0.958615	0.0455447	0.047511	-0.0617912	-0.269232
PSME4_HUMAN	Proteasome activator complex subunit 4	PSME4	1.579	0.659011	1.7885	0.83875	1.68375	0.127095	0.169713	0.748881	0.689634	1.1286	0.174534	0.99711	-0.00417543	1.06286	0.0929775	0.087479	0.0851794	0.433612
PSMG1_HUMAN	Proteasome assembly chaperone 1	PSMG1	1.8932	0.920827	1.8788	0.909811	1.886	0.00778901	0.00850961	0.915319	0.817894	0.84657	-0.240299	0.89581	-0.158735	0.87119	0.0348179	0.039966	-0.199517	-0.927865
PSPC1_HUMAN	Paraspeckle component 1	PSPC1	1.3254	0.406428	0.81891	-0.288223	1.07215	0.491192	8.31088	0.0591023	0.158077	0.95146	-0.0717851	0.85488	-0.226206	0.90317	0.0682924	0.0756141	-0.148996	-0.686261
PTBP1_HUMAN	Polypyrimidine tract-binding protein 1	PTBP1	1.4029	0.488412	1.2708	0.345737	1.33685	0.100887	0.241891	0.417075	0.433937	1.1117	0.152768	1.0437	0.0617071	1.0777	0.0480833	0.0446166	0.107237	0.539097
PTCD3_HUMAN	Pentatricopeptide repeat domain-containing protein 3, mitochondrial	PTCD3	1.5671	0.648097	1.7016	0.766892	1.63435	0.0840005	0.11873	0.707495	0.657741	1.0998	0.137241	0.94411	-0.0829731	1.02196	0.110089	0.107724	0.027134	0.156027
PTER_HUMAN	Phosphotriesterase-related protein	PTER	0.99728	-0.00392948	0.78002	-0.358417	0.88865	0.250661	-1.38354	-0.181173	-0.027084	0.83342	-0.262884	0.81445	-0.296102	0.823935	0.0134138	0.0162802	-0.279493	-1.31033
PTGR1_HUMAN	Prostaglandin reductase 1	PTGR1	0.30734	-1.70209	0.32914	-1.60323	0.31824	0.0699087	-0.0423007	-1.65266	-1.16104	1.0443	0.0625362	0.9355	-0.0961904	0.9899	0.0769332	0.0777182	-0.0168271	-0.0542043
PTK7_HUMAN	Inactive tyrosine-protein kinase 7	PTK7	1.0365	0.0517201	1.0732	0.101919	1.05485	0.0354959	0.462069	0.0768195	0.17173	1.161	0.215368	1.0655	0.0915306	1.11325	0.0675287	0.0606591	0.153449	0.760092
PTMS_HUMAN	Parathymosin	PTMS	2.9976	1.58381	2.403	1.26484	2.7003	0.225547	0.158354	1.42432	1.21014	1.1552	0.208143	1.0058	0.00834346	1.0805	0.105642	0.0977712	0.108243	0.543907
PTN1_HUMAN	Tyrosine-protein phosphatase non-receptor type 1;Tyrosine-protein phosphatase non-receptor type	PTPN1	0.40539	-1.30262	0.42293	-1.24151	0.41416	0.0432102	-0.0339686	-1.27206	-0.867745	0.92517	-0.11221	0.94689	-0.0787313	0.93603	0.0153584	0.016408	-0.0954704	-0.430293
PTN11_HUMAN	Tyrosine-protein phosphatase non-receptor type 11	PTPN11	0.967	-0.0484122	0.89003	-0.168074	0.928515	0.0846138	-0.781701	-0.108243	0.0291173	0.93608	-0.0952963	0.94136	-0.0871815	0.93872	0.00373352	0.00397725	-0.0912389	-0.410057
PTN12_HUMAN	Tyrosine-protein phosphatase non-receptor type 12	PTPN12	1.0522	0.073409	0.97712	-0.0333923	1.01466	0.0755199	3.77443	0.0200083	0.12795	0.95036	-0.073454	0.98714	-0.0186734	0.96875	0.0260074	0.0268463	-0.0460637	-0.19402
PTN14_HUMAN	Tyrosine-protein phosphatase non-receptor type 14	PTPN14	0.40725	-1.29601	0.29597	-1.75648	0.35161	0.325597	-0.213332	-1.52625	-1.06362	1.0945	0.130272	1.1289	0.174918	1.1117	0.0243245	0.0218804	0.152595	0.756006
PTRD1_HUMAN	Putative peptidyl-tRNA hydrolase PTRHD1	PTRHD1	1.1625	0.217231	1.0761	0.105812	1.1193	0.0787848	0.487767	0.161521	0.237003	0.94059	-0.0883621	0.89661	-0.157448	0.9186	0.0310986	0.0338543	-0.122905	-0.56149
PUR2_HUMAN	Trifunctional purine biosynthetic protein adenosine-3;Phosphoribosylamine--glycine ligase;Phosphoribosylformylglycinamidine cyclo-ligase;Phosphoribosylglycinamide formyltransferase	GART	3.8069	1.92862	3.3766	1.75557	3.59175	0.122362	0.0664253	1.84209	1.53209	0.96278	-0.0547219	0.96763	-0.0474726	0.965205	0.00342947	0.0035531	-0.0510973	-0.218091
PUR4_HUMAN	Phosphoribosylformylglycinamidine synthase	PFAS	4.008	2.00288	4.3552	2.12274	4.1816	0.0847513	0.0410854	2.06281	1.70217	0.95135	-0.0719519	0.96311	-0.0542275	0.95723	0.00831558	0.00868712	-0.0630897	-0.275442
PUR8_HUMAN	Adenylosuccinate lyase	ADSL	1.6466	0.71949	1.7307	0.791356	1.68865	0.0508166	0.0672691	0.755423	0.694675	0.94134	-0.0872122	0.95034	-0.0734843	0.94584	0.00636396	0.00672837	-0.0803483	-0.357976
PURA_HUMAN	Transcriptional activator protein Pur-alpha	PURA	1.8739	0.906044	1.6153	0.691802	1.7446	0.151492	0.18962	0.798923	0.728197	0.90223	-0.148433	0.89966	-0.152548	0.900945	0.00181726	0.00201706	-0.150491	-0.69341
PURA2_HUMAN	Adenylosuccinate synthetase isozyme 2	ADSS	0.52213	-0.937519	0.6621	-0.594879	0.592115	0.242283	-0.316214	-0.766199	-0.477916	0.97334	-0.0389843	1.135	0.182692	1.05417	0.114311	0.108437	0.071854	0.369887
PUS7_HUMAN	Pseudouridylate synthase 7 homolog	PUS7	4.2186	2.07676	4.5919	2.19909	4.40525	0.0864982	0.0404589	2.13793	1.76006	0.97459	-0.0371327	1.0406	0.0574156	1.0076	0.0466761	0.0463243	0.0101415	0.074765
PYGB_HUMAN	Glycogen phosphorylase, brain form	PYGB	1.3552	0.438506	1.4838	0.569297	1.4195	0.0924831	0.183534	0.503901	0.500848	0.99648	-0.00508725	0.96151	-0.0566262	0.978995	0.0247275	0.0252581	-0.0308567	-0.121297
PYGL_HUMAN	Glycogen phosphorylase, liver form;Phosphorylase	PYGL	2.6275	1.39369	3.3693	1.75245	2.9984	0.25368	0.161264	1.57307	1.32477	1.143	0.192825	1.1044	0.143263	1.1237	0.0272943	0.0242897	0.168044	0.829888
PYRG1_HUMAN	CTP synthase 1	CTPS1	5.678	2.50538	5.0199	2.32766	5.34895	0.12567	0.0520045	2.41652	1.97475	1.4924	0.577634	1.4965	0.581592	1.49445	0.00289914	0.00193994	0.579613	2.7981
PYRG2_HUMAN	CTP synthase 2	CTPS2	2.167	1.1157	2.3961	1.26069	2.28155	0.102523	0.0862845	1.18819	1.02818	0.66086	-0.597583	0.9352	-0.0966532	0.79803	0.193988	0.243083	-0.347118	-1.63372
Q17RU2_HUMAN	Proto-oncogene c-Rel	REL	1.8843	0.914029	1.8695	0.902652	1.8769	0.00804419	0.00885592	0.908341	0.812517	0.9849	-0.0219508	1.0387	0.054779	1.0118	0.0380423	0.0375987	0.0164141	0.104762
Q4G177_HUMAN	Nodal modulator 1;Nodal modulator 3;Nodal modulator 2	NOMO2;NOMO3;NOMO1	0.55954	-0.837687	0.65196	-0.617145	0.60575	0.155947	-0.214385	-0.727416	-0.448029	0.96175	-0.0562662	0.91928	-0.121424	0.940515	0.0300308	0.0319302	-0.088845	-0.398608
Q5JB52_HUMAN	Heterogeneous nuclear ribonucleoprotein L-like	HNRPLL	17.399	4.12093	17.763	4.1508	17.581	0.0211219	0.005107	4.13587	3.29971	1.1223	0.166458	1.2176	0.28404	1.16995	0.0673873	0.0575984	0.225249	1.10346
Q5JNW7_HUMAN	Proteasome subunit beta type-8	PSMB8	0.42196	-1.24482	0.37825	-1.40259	0.400105	0.111558	-0.0842767	-1.3237	-0.907541	0.98515	-0.0215847	0.93731	-0.0934018	0.96123	0.033828	0.0351924	-0.0574933	-0.248678
Q5JP53_HUMAN	Tubulin beta chain	TUBB	1.2227	0.29007	1.2456	0.316841	1.23415	0.0189295	0.0623798	0.303456	0.34638	1.0607	0.0850167	1.0331	0.0469799	1.0469	0.0195161	0.0186418	0.0659983	0.341884
Q5JR04_HUMAN	Putative helicase MOV-10	MOV10	2.654	1.40817	2.2493	1.16948	2.45165	0.168781	0.130957	1.28882	1.10572	0.94446	-0.0824384	0.86859	-0.203253	0.906525	0.0536482	0.05918	-0.142846	-0.656851
Q5JR08_HUMAN	Rho-related GTP-binding protein RhoC	RHOC	0.59823	-0.741228	0.73841	-0.437506	0.66832	0.214764	-0.364397	-0.589367	-0.341646	1.2283	0.296663	1.2075	0.272023	1.2179	0.0147078	0.0120764	0.284343	1.38605
Q5JRG1_HUMAN	Nucleoporin p58/p45	NUPL1	1.1442	0.194339	0.97316	-0.0392511	1.05868	0.165173	2.13006	0.0775441	0.172289	1.0462	0.0651587	0.97344	-0.038836	1.00982	0.0514491	0.0509488	0.0131613	0.0892065
Q5QPE4_HUMAN	Sorting nexin-5	SNX5	4.5062	2.17191	4.6648	2.22182	4.5855	0.0352874	0.0160626	2.19686	1.80548	1.7616	0.816886	3.1301	1.64621	2.44585	0.967676	0.39564	1.23155	5.91578
Q5QPJ9_HUMAN	Dolichol-phosphate mannosyltransferase	DPM1	0.46499	-1.10473	0.55214	-0.856894	0.508565	0.175245	-0.178674	-0.980811	-0.643301	1.0254	0.0361868	1.0072	0.0103502	1.0163	0.0128693	0.0126629	0.0232685	0.137541
Q5R370_HUMAN	Calcyclin-binding protein	CACYBP	1.884	0.913799	1.7481	0.805788	1.81605	0.0763755	0.0888301	0.859793	0.775105	0.94803	-0.0769954	0.97234	-0.0404672	0.960185	0.0171898	0.0179026	-0.0587313	-0.254599
Q5SX86_HUMAN		GDI2	1.2472	0.318693	1.1971	0.259544	1.22215	0.0418248	0.144663	0.289118	0.335332	0.85373	-0.228148	0.99493	-0.00733307	0.92433	0.0998435	0.108017	-0.117741	-0.536794
Q5T0S4_HUMAN	Palmitoyl-protein thioesterase 1	PPT1	0.23841	-2.06848	0.37406	-1.41866	0.306235	0.459496	-0.263537	-1.74357	-1.2311	1.0164	0.0234683	1.143	0.192825	1.0797	0.0895197	0.0829117	0.108147	0.543447
Q5T123_HUMAN	SH3 domain-binding glutamic acid-rich-like protein 3	SH3BGRL3	0.40024	-1.32106	0.35545	-1.49228	0.377845	0.12107	-0.0860683	-1.40667	-0.971477	1.2137	0.279412	1.1746	0.23217	1.19415	0.0276479	0.0231528	0.255791	1.24951
Q5T7C4_HUMAN	High mobility group protein B1;Putative high mobility group protein B1-like 1	HMGB1;HMGB1P1	2.4536	1.2949	1.7266	0.787934	2.0901	0.358479	0.344223	1.04142	0.915068	1.0701	0.0977456	0.99873	-0.00183339	1.03442	0.0504662	0.0487872	0.0479561	0.255602
Q5T7U0_HUMAN	General transcription factor 3C polypeptide 5	GTF3C5	1.6369	0.710966	1.4008	0.486251	1.51885	0.158898	0.265445	0.598609	0.573831	0.96766	-0.0474279	0.91581	-0.12688	0.941735	0.0366635	0.0389319	-0.0871538	-0.390521
Q5T8N1_HUMAN	Nuclear pore complex protein Nup133	NUP133	0.96871	-0.0458633	1.0978	0.134615	1.03326	0.127618	2.87582	0.044376	0.146729	1.0039	0.00561557	1.094	0.129613	1.04895	0.0637103	0.0607372	0.0676142	0.349611
Q5T9Q5_HUMAN	Succinyl-CoA ligase [ADP-forming] subunit beta, mitochondrial	SUCLA2	1.3026	0.381394	1.3033	0.382169	1.30295	0.000548062	0.00143554	0.381782	0.40674	1.0044	0.00633393	1.0194	0.0277203	1.0119	0.0106066	0.0104819	0.0170271	0.107693
Q5TB53_HUMAN	Transmembrane 9 superfamily member 3	TM9SF3	0.66246	-0.594095	0.75349	-0.40834	0.707975	0.131349	-0.262059	-0.501217	-0.273716	1.0517	0.0727232	1.0314	0.044604	1.04155	0.0143543	0.0137816	0.0586636	0.306808
Q5VVC8_HUMAN	60S ribosomal protein L11	RPL11	1.0895	0.123666	1.0475	0.0669502	1.0685	0.0401042	0.420785	0.0953082	0.185978	0.89779	-0.15555	0.99728	-0.00392948	0.947535	0.0703501	0.0742453	-0.0797398	-0.355066
Q5W0X3_HUMAN	Peptidyl-prolyl cis-trans isomerase;Peptidyl-prolyl cis-trans isomerase FKBP1A	FKBP1A	4.737	2.24397	3.5504	1.82798	4.1437	0.294151	0.144476	2.03598	1.6815	1.2282	0.296546	1.2479	0.319502	1.23805	0.01393	0.0112516	0.308024	1.4993
Q86SW4_HUMAN	Dihydrolipoyllysine-residue succinyltransferase component of 2-oxoglutarate dehydrogenase complex, mitochondrial	DLST	1.0773	0.10742	1.0157	0.0224743	1.0465	0.0600657	0.924839	0.0649472	0.162581	1.0199	0.0284277	0.87582	-0.191294	0.94786	0.10188	0.107484	-0.081433	-0.363163
Q8NBW7_HUMAN	ER lumen protein retaining receptor;ER lumen protein retaining receptor 1;ER lumen protein retaining receptor 2	KDELR1;KDELR2	0.43936	-1.18652	0.52358	-0.933518	0.48147	0.178903	-0.168773	-1.06002	-0.704342	1.0977	0.134484	0.97824	-0.0317396	1.03797	0.084471	0.0813809	0.0513721	0.271938
Q96CG1_HUMAN	Eukaryotic peptide chain release factor subunit 1	ETF1	1.28	0.356144	1.5345	0.617769	1.40725	0.184997	0.379904	0.486956	0.48779	0.92111	-0.118555	0.99654	-0.00500038	0.958825	0.0533371	0.0556275	-0.0617775	-0.269166
Q96Q25_HUMAN	Ribosome biogenesis protein BOP1	KM-PA-2;BOP1	2.1094	1.07683	3.3494	1.7439	2.7294	0.47169	0.334444	1.41037	1.19939	0.85846	-0.220177	1.0578	0.0810669	0.95813	0.140955	0.147114	-0.0695552	-0.306361
Q9BUB1_HUMAN	cAMP-dependent protein kinase type II-alpha regulatory subunit	PRKAR2A	1.3438	0.426318	1.3745	0.458907	1.35915	0.0230435	0.0520625	0.442613	0.453618	1.0429	0.0606008	1.0242	0.0344975	1.03355	0.0132229	0.0127937	0.0475491	0.253656
QCR1_HUMAN	Cytochrome b-c1 complex subunit 1, mitochondrial	UQCRC1	0.31622	-1.661	0.42871	-1.22193	0.372465	0.310472	-0.215387	-1.44146	-0.998288	1.0341	0.0483757	1.0373	0.0528332	1.0357	0.00226274	0.00218475	0.0506045	0.268267
QCR6_HUMAN	Cytochrome b-c1 complex subunit 6, mitochondrial	UQCRH	0.68729	-0.541009	0.82894	-0.27066	0.758115	0.191165	-0.471042	-0.405835	-0.200213	0.83003	-0.268765	0.76486	-0.386732	0.797445	0.0460821	0.0577872	-0.327749	-1.54109
QORX_HUMAN	Quinone oxidoreductase PIG3	TP53I3	1.3673	0.45133	1.6157	0.692159	1.4915	0.170292	0.297847	0.571745	0.553129	1.3468	0.429536	1.3033	0.382169	1.32505	0.0307591	0.0232136	0.405852	1.96714
QPCTL_HUMAN	Glutaminyl-peptide cyclotransferase-like protein	QPCTL	0.58157	-0.781975	0.55597	-0.846921	0.56877	0.0459236	-0.0563862	-0.814448	-0.515098	0.85757	-0.221674	0.77532	-0.367136	0.816445	0.0581595	0.0712351	-0.294405	-1.38164
QSOX2_HUMAN	Sulfhydryl oxidase 2	QSOX2	0.83271	-0.264114	1.0515	0.0724489	0.942105	0.237986	-2.48335	-0.0958325	0.0386811	0.94738	-0.0779849	0.90058	-0.151074	0.92398	0.0330926	0.0358153	-0.114529	-0.521436
RAB14_HUMAN	Ras-related protein Rab-14	RAB14	0.40336	-1.30986	0.42173	-1.24561	0.412545	0.0454328	-0.0355573	-1.27773	-0.872115	1.0014	0.00201836	0.96471	-0.0518328	0.983055	0.0259437	0.0263909	-0.0249072	-0.092845
RAB1B_HUMAN	Ras-related protein Rab-1B	RAB1B	0.96026	-0.058503	1.0882	0.121944	1.02423	0.127595	4.0225	0.0317204	0.136976	1.0056	0.00805655	1.001	0.00144197	1.0033	0.00325269	0.00324199	0.00474926	0.0489783
RAB2A_HUMAN	Ras-related protein Rab-2A;Ras-related protein Rab-2B	RAB2A;RAB2B	0.61046	-0.712031	0.79487	-0.331209	0.702665	0.269282	-0.516241	-0.52162	-0.289439	0.97854	-0.0312973	0.94368	-0.0836304	0.96111	0.0246497	0.0256472	-0.0574638	-0.248537
RAB35_HUMAN	Ras-related protein Rab-35	RAB35	0.55452	-0.850689	0.8433	-0.245882	0.69891	0.427663	-0.78	-0.548285	-0.309988	1.0735	0.102322	1.1003	0.137897	1.0869	0.0189505	0.0174353	0.12011	0.600655
RAC1_HUMAN	Ras-related C3 botulinum toxin substrate 1	RAC1	0.82657	-0.274791	0.87747	-0.188578	0.85202	0.0609617	-0.263123	-0.231685	-0.0660092	0.9836	-0.0238564	0.99784	-0.00311959	0.99072	0.0100692	0.0101635	-0.013488	-0.0382359
RAD50_HUMAN	DNA repair protein RAD50	RAD50	1.8872	0.916247	1.4535	0.539531	1.67035	0.266379	0.36596	0.727889	0.673457	0.96013	-0.0586983	0.94232	-0.085711	0.951225	0.0125936	0.0132393	-0.0722047	-0.319031
RADI_HUMAN	Radixin	RDX	0.83007	-0.268695	0.85134	-0.232193	0.840705	0.0258111	-0.103061	-0.250444	-0.0804654	1.1141	0.155879	1.1286	0.174534	1.12135	0.010253	0.00914349	0.165206	0.816318
RAGP1_HUMAN	Ran GTPase-activating protein 1	RANGAP1	1.164	0.219091	2.0046	1.00331	1.5843	0.55453	0.907276	0.611203	0.583536	0.94858	-0.0761586	1.0535	0.0751903	1.00104	0.0741896	0.0741126	-0.000484165	0.023951
RAN_HUMAN	GTP-binding nuclear protein Ran	RAN	2.1913	1.13179	2.0624	1.04432	2.12685	0.0618456	0.0568404	1.08806	0.951008	0.9974	-0.00375589	1.0056	0.00805655	1.0015	0.00579828	0.00578959	0.00215033	0.0365497
RANG_HUMAN	Ran-specific GTPase-activating protein	RANBP1	2.3721	1.24616	2.2013	1.13836	2.2867	0.0762325	0.0639395	1.19226	1.03131	0.98042	-0.0285282	1.0122	0.0174944	0.99631	0.0224719	0.0225551	-0.0055169	-0.000116571
RASA1_HUMAN	Ras GTPase-activating protein 1	RASA1	1.1768	0.234869	1.0925	0.127633	1.13465	0.0758272	0.418354	0.181251	0.252207	1.2224	0.289716	1.2033	0.266996	1.21285	0.0135057	0.0111355	0.278356	1.35742
RASK_HUMAN	GTPase KRas;GTPase KRas, N-terminally processed	KRAS	0.74917	-0.416635	0.88485	-0.176495	0.81701	0.169804	-0.572571	-0.296565	-0.116007	1.1575	0.211012	1.1747	0.232292	1.1661	0.0121622	0.0104298	0.221652	1.08625
RBBP4_HUMAN	Histone-binding protein RBBP4	RBBP4	1.4422	0.528271	1.4732	0.558953	1.4577	0.0216955	0.0399099	0.543612	0.53145	0.95453	-0.0671376	0.99406	-0.00859516	0.974295	0.0279519	0.0286894	-0.0378664	-0.154818
RBBP7_HUMAN	Histone-binding protein RBBP7	RBBP7	2.3313	1.22113	2.0764	1.05408	2.20385	0.118122	0.103834	1.13761	0.989196	1.0288	0.0409625	0.98009	-0.0290139	1.00445	0.0344432	0.0342907	0.00597434	0.0548369
RBBP9_HUMAN	Putative hydrolase RBBP9	RBBP9	2.1071	1.07526	1.7632	0.818196	1.93515	0.181771	0.191999	0.946727	0.842098	1.037	0.0524159	0.87309	-0.195798	0.955045	0.115902	0.121357	-0.0716909	-0.316574
RBGPR_HUMAN	Rab3 GTPase-activating protein non-catalytic subunit	RAB3GAP2	0.60538	-0.724087	0.66409	-0.590549	0.634735	0.0944255	-0.143653	-0.657318	-0.394011	1.0369	0.0522768	1.0045	0.00647756	1.0207	0.0229103	0.0224456	0.0293772	0.166754
RBM12_HUMAN	RNA-binding protein 12	RBM12	2.1613	1.1119	1.8099	0.85591	1.9856	0.181012	0.183973	0.983905	0.870748	1.0091	0.0130692	0.96177	-0.0562362	0.985435	0.0334674	0.033962	-0.0215835	-0.0769504
RBM14_HUMAN	RNA-binding protein 14	RBM14	0.47521	-1.07336	1.3442	0.426748	0.909705	1.06074	-3.2809	-0.323308	-0.136616	0.90791	-0.139379	0.8854	-0.175599	0.896655	0.015917	0.0177515	-0.157489	-0.726877
RBM27_HUMAN	RNA-binding protein 27	RBM27	11.669	3.54461	7.0833	2.82442	9.37615	0.509249	0.159914	3.18452	2.56658	0.99151	-0.0123008	0.86685	-0.206146	0.92918	0.0881479	0.0948664	-0.109223	-0.496062
RBM3_HUMAN	Putative RNA-binding protein 3	RBM3	0.86764	-0.204832	1.6051	0.682663	1.23637	0.627554	2.62667	0.238916	0.296645	0.83167	-0.265917	1.145	0.195348	0.988335	0.221558	0.224173	-0.0352847	-0.142472
RBM8A_HUMAN	RNA-binding protein 8A	RBM8A	1.9398	0.955908	1.7469	0.804797	1.84335	0.106852	0.121374	0.880352	0.790948	0.94367	-0.0836457	0.92084	-0.118978	0.932255	0.0161432	0.0173163	-0.101312	-0.458227
RBP2_HUMAN	E3 SUMO-protein ligase RanBP2;Putative peptidyl-prolyl cis-trans isomerase	RANBP2	1.1162	0.158596	0.97608	-0.0349287	1.04614	0.136842	2.21308	0.0618334	0.160182	1.0128	0.0183493	0.9573	-0.062957	0.98505	0.0392444	0.03984	-0.0223038	-0.0803952
RCC2_HUMAN	Protein RCC2	RCC2	2.1963	1.13508	1.9553	0.96739	2.0758	0.118571	0.112793	1.05123	0.922632	1.0114	0.0163537	1.0067	0.00963382	1.00905	0.0033234	0.00329359	0.0129938	0.0884052
RCN1_HUMAN	Reticulocalbin-1	RCN1	0.30963	-1.69138	0.37501	-1.415	0.34232	0.195433	-0.125827	-1.55319	-1.08439	1.0761	0.105812	1.026	0.0370307	1.05105	0.035426	0.0337054	0.0714214	0.367818
RD23B_HUMAN	UV excision repair protein RAD23 homolog B	RAD23B	0.75113	-0.412865	0.66807	-0.581929	0.7096	0.119546	-0.240343	-0.497397	-0.270772	1.097	0.133564	0.95962	-0.0594649	1.02831	0.0971423	0.0944679	0.0370493	0.203444
RECQ1_HUMAN	ATP-dependent DNA helicase Q1	RECQL	1.5743	0.65471	1.2582	0.331361	1.41625	0.228642	0.463744	0.493036	0.492475	1.1026	0.14091	1.0797	0.110631	1.09115	0.0161927	0.0148401	0.12577	0.627724
RENT1_HUMAN	Regulator of nonsense transcripts 1	UPF1	1.2009	0.264116	1.069	0.0962619	1.13495	0.118691	0.658702	0.180189	0.251389	0.98159	-0.0268075	0.94734	-0.0780458	0.964465	0.0242184	0.0251107	-0.0524267	-0.224449
RENT2_HUMAN	Regulator of nonsense transcripts 2	UPF2	1.6926	0.759241	1.2095	0.274411	1.45105	0.342827	0.663331	0.516826	0.510808	0.85108	-0.232633	1.1232	0.167615	0.98714	0.192418	0.194925	-0.0325093	-0.1292
RFA1_HUMAN	Replication protein A 70 kDa DNA-binding subunit	RPA1	3.2795	1.71348	3.0075	1.58856	3.1435	0.0883255	0.0534975	1.65102	1.38484	1.024	0.0342157	0.92251	-0.116364	0.973255	0.0717643	0.0737363	-0.0410739	-0.170158
RFA2_HUMAN	Replication protein A 32 kDa subunit	RPA2	3.778	1.91762	3.5265	1.81824	3.65225	0.0702763	0.0376225	1.86793	1.55199	1.0124	0.0177794	1.0666	0.0930192	1.0395	0.0383252	0.0368689	0.0553993	0.291197
RHG05_HUMAN	Rho GTPase-activating protein 5	ARHGAP5	1.5164	0.60065	1.0988	0.135929	1.3076	0.328608	0.892254	0.36829	0.396343	1.177	0.235114	1.1178	0.160662	1.1474	0.0418607	0.0364831	0.197888	0.972609
RHG17_HUMAN	Rho GTPase-activating protein 17	ARHGAP17	0.76998	-0.377107	0.78976	-0.340514	0.77987	0.0258754	-0.0721144	-0.35881	-0.163975	1.1354	0.183201	1.1592	0.21313	1.1473	0.0168291	0.0146685	0.198165	0.973933
RHG29_HUMAN	Rho GTPase-activating protein 29	ARHGAP29	2.6676	1.41554	1.6377	0.711671	2.15265	0.497712	0.467948	1.06361	0.932168	0.81651	-0.292458	0.7845	-0.350155	0.800505	0.0226345	0.0282753	-0.321306	-1.51029
RHG35_HUMAN	Rho GTPase-activating protein 35	ARHGAP35	0.41322	-1.27502	0.46291	-1.1112	0.438065	0.115839	-0.0970905	-1.19311	-0.8069	1.0743	0.103397	1.0188	0.0268709	1.04655	0.0392444	0.0374989	0.0651339	0.33775
RHOA_HUMAN	Transforming protein RhoA	RHOA	0.60085	-0.734923	0.7322	-0.44969	0.666525	0.20169	-0.340516	-0.592307	-0.343912	1.0453	0.0639171	0.95287	-0.0696487	0.999085	0.0653579	0.0654177	-0.00286582	0.0125614
RINI_HUMAN	Ribonuclease inhibitor	RNH1	0.938	-0.0923402	1.0351	0.0497702	0.98655	0.100487	-4.72103	-0.021285	0.0961289	1.0018	0.00259452	1.0042	0.00604663	1.003	0.00169706	0.00169198	0.00432057	0.0469283
RIPK1_HUMAN	Receptor-interacting serine/threonine-protein kinase 1	RIPK1	1.5808	0.660655	1.3868	0.47176	1.4838	0.133569	0.235901	0.566207	0.548862	1.0279	0.0396999	1.0854	0.118227	1.05665	0.0406586	0.0384788	0.0789634	0.403885
RL10_HUMAN	60S ribosomal protein L10	RPL10	1.0989	0.13606	0.99072	-0.0134507	1.04481	0.10572	1.7245	0.0613047	0.159774	0.86565	-0.208144	1.0064	0.00920383	0.936025	0.0995253	0.106328	-0.0994702	-0.449421
RL10A_HUMAN	60S ribosomal protein L10a	RPL10A	1.1093	0.14965	1.0074	0.0106366	1.05835	0.098297	1.22652	0.0801431	0.174291	0.90084	-0.150657	1.012	0.0172093	0.95642	0.078602	0.0821835	-0.066724	-0.292821
RL12_HUMAN	60S ribosomal protein L12	RPL12	1.0655	0.0915306	0.98107	-0.027572	1.02329	0.0842183	2.63353	0.0319793	0.137175	0.86936	-0.201974	0.94547	-0.0808964	0.907415	0.0538179	0.059309	-0.141435	-0.650107
RL13_HUMAN	60S ribosomal protein L13	RPL13	1.1163	0.158725	1.0222	0.0316775	1.06925	0.089836	0.943644	0.0952011	0.185895	0.95039	-0.0734084	1.0261	0.0371713	0.988245	0.0535351	0.0541718	-0.0181186	-0.0603803
RL13A_HUMAN	60S ribosomal protein L13a	RPL13A	1.1306	0.177089	0.98169	-0.0266606	1.05614	0.144072	1.9155	0.075214	0.170493	0.92721	-0.109032	1.0249	0.0354832	0.976055	0.0690773	0.0707719	-0.0367744	-0.149596
RL15_HUMAN	60S ribosomal protein L15;Ribosomal protein L15	RPL15	1.0911	0.125783	1.081	0.112367	1.08605	0.00948712	0.0796735	0.119075	0.204293	0.91509	-0.128014	1.0018	0.00259452	0.958445	0.0613132	0.0639716	-0.06271	-0.273626
RL17_HUMAN	60S ribosomal protein L17	RPL17	1.2587	0.331934	1.1303	0.176706	1.1945	0.109763	0.431595	0.25432	0.308516	0.83943	-0.252518	0.9299	-0.104853	0.884665	0.063972	0.0723121	-0.178685	-0.828243
RL21_HUMAN	60S ribosomal protein L21	RPL21	1.1683	0.224411	1.0705	0.0982848	1.1194	0.0891845	0.552747	0.161348	0.236869	0.93028	-0.104263	1.0106	0.0152121	0.97044	0.0567948	0.0585248	-0.0445255	-0.186664
RL22_HUMAN	60S ribosomal protein L22	RPL22	1.0391	0.0553345	1.0911	0.125783	1.0651	0.0498148	0.550082	0.0905589	0.182318	0.86186	-0.214475	0.9674	-0.0478156	0.91463	0.074628	0.0815937	-0.131145	-0.600896
RL23A_HUMAN	60S ribosomal protein L23a	RPL23A	1.1143	0.156138	1.0404	0.0571383	1.07735	0.0700031	0.656456	0.106638	0.194709	0.92514	-0.112256	0.99835	-0.00238241	0.961745	0.0517673	0.0538264	-0.0573194	-0.247847
RL26_HUMAN	60S ribosomal protein L26	RPL26;KRBA2	1.0778	0.108089	1.0716	0.0997665	1.0747	0.00588525	0.0566282	0.103928	0.192621	0.89127	-0.166066	1.0037	0.00532812	0.947485	0.0795	0.0839064	-0.0803687	-0.358073
RL27_HUMAN	60S ribosomal protein L27	RPL27	1.0431	0.0608775	0.99427	-0.00829042	1.01869	0.0489091	1.86012	0.0262935	0.132794	0.92967	-0.105209	1.036	0.051024	0.982835	0.0751867	0.0764998	-0.0270927	-0.103296
RL3_HUMAN	60S ribosomal protein L3	RPL3	1.12	0.163499	1.0077	0.0110662	1.06385	0.107786	1.23491	0.0872825	0.179793	0.91695	-0.125085	0.99816	-0.002657	0.957555	0.0574241	0.0599695	-0.063871	-0.279178
RL35_HUMAN	60S ribosomal protein L35	RPL35	1.0962	0.132511	1.0144	0.0206267	1.0553	0.0791142	1.03324	0.0765688	0.171537	0.94321	-0.0843491	1.0123	0.0176369	0.977755	0.048854	0.0499655	-0.0333561	-0.133249
RL36_HUMAN	60S ribosomal protein L36	RPL36	1.0336	0.047678	1.0034	0.00489684	1.0185	0.0302508	1.15077	0.0262874	0.132789	0.92036	-0.11973	1.0059	0.00848689	0.96313	0.0604859	0.0628014	-0.0556215	-0.239727
RL4_HUMAN	60S ribosomal protein L4	RPL4	1.1182	0.161178	1.07	0.0976108	1.0941	0.044949	0.347379	0.129395	0.212246	0.93682	-0.0941562	0.99436	-0.00815983	0.96559	0.0406869	0.0421369	-0.051158	-0.218382
RL40_HUMAN	Ubiquitin-60S ribosomal protein L40;Ubiquitin;60S ribosomal protein L40;Polyubiquitin-B;Ubiquitin;Polyubiquitin-C;Ubiquitin	UBA52;UBB;RPS27A;UBC	1.6315	0.706199	1.3002	0.378734	1.46585	0.231553	0.426852	0.542466	0.530567	0.98998	-0.0145287	1.4557	0.541713	1.22284	0.329314	0.269302	0.263592	1.28682
RL5_HUMAN	60S ribosomal protein L5	RPL5	1.1593	0.213254	1.1549	0.207768	1.1571	0.0038792	0.0184275	0.210511	0.274755	0.88936	-0.169161	0.98005	-0.0290727	0.934705	0.0641275	0.0686072	-0.0991167	-0.44773
RL7A_HUMAN	60S ribosomal protein L7a	RPL7A	1.1435	0.193456	1.0566	0.0794293	1.10005	0.0806293	0.590938	0.136443	0.217677	0.91277	-0.131677	1.0185	0.026446	0.965635	0.0747624	0.077423	-0.0526154	-0.225351
RLA1_HUMAN	60S acidic ribosomal protein P1	RPLP1	1.3181	0.39846	1.2608	0.334339	1.28945	0.04534	0.123745	0.3664	0.394886	0.96078	-0.057722	1.096	0.132248	1.02839	0.095615	0.0929754	0.0372629	0.204465
RLA2_HUMAN	60S acidic ribosomal protein P2	RPLP2	0.95555	-0.0655967	0.94762	-0.0776194	0.951585	0.00850135	-0.11872	-0.0716081	0.057349	0.91292	-0.13144	0.93734	-0.0933556	0.92513	0.0172675	0.018665	-0.112398	-0.511242
RLGPB_HUMAN	Ral GTPase-activating protein subunit beta	RALGAPB	2.4466	1.29078	2.5516	1.3514	2.4991	0.0428676	0.0324486	1.32109	1.13059	1.1135	0.155102	0.96662	-0.0489792	1.04006	0.10386	0.0998595	0.0530612	0.280016
RM03_HUMAN	39S ribosomal protein L3, mitochondrial	MRPL3	1.261	0.334568	1.6709	0.740625	1.46595	0.287126	0.534091	0.537597	0.526814	1.2373	0.307195	1.0255	0.0363275	1.1314	0.149765	0.132372	0.171761	0.847665
RM04_HUMAN	39S ribosomal protein L4, mitochondrial	MRPL4	1.0313	0.0444641	1.1248	0.169668	1.07805	0.0885329	0.826898	0.107066	0.195039	0.99166	-0.0120825	0.96536	-0.050861	0.97851	0.0185969	0.0190053	-0.0314718	-0.124238
RM20_HUMAN	39S ribosomal protein L20, mitochondrial	MRPL20	1.1652	0.220578	1.2219	0.289126	1.19355	0.0484712	0.190194	0.254852	0.308925	1.1367	0.184852	1.0146	0.0209111	1.07565	0.0863377	0.0802656	0.102881	0.518266
RM37_HUMAN	39S ribosomal protein L37, mitochondrial	MRPL37	1.1105	0.151209	1.1975	0.260026	1.154	0.0769447	0.374213	0.205618	0.270984	1.0594	0.0832474	0.99929	-0.00102468	1.02934	0.0425042	0.0412925	0.0411114	0.222869
RM38_HUMAN	39S ribosomal protein L38, mitochondrial	MRPL38	1.2272	0.29537	1.2608	0.334339	1.244	0.0275553	0.0875174	0.314855	0.355165	1.0273	0.0388576	1.0298	0.0423642	1.02855	0.00176777	0.0017187	0.0406109	0.220476
RM41_HUMAN	39S ribosomal protein L41, mitochondrial	MRPL41	1.18	0.238787	1.492	0.577248	1.336	0.239328	0.586563	0.408017	0.426958	1.1457	0.196229	1.1579	0.211511	1.1518	0.0086267	0.00748976	0.20387	1.00121
RM44_HUMAN	39S ribosomal protein L44, mitochondrial	MRPL44	0.98677	-0.0192142	0.97973	-0.0295439	0.98325	0.00730416	-0.299608	-0.0243791	0.0937446	0.91844	-0.122743	1.028	0.0398403	0.97322	0.0774706	0.0796024	-0.0414512	-0.171962
RM45_HUMAN	39S ribosomal protein L45, mitochondrial	MRPL45	0.91246	-0.132167	1.0011	0.00158609	0.95678	0.0945776	-1.44857	-0.0652903	0.0622176	0.98336	-0.0242084	1.0009	0.00129784	0.99213	0.0124027	0.012501	-0.0114553	-0.0285152
RM46_HUMAN	39S ribosomal protein L46, mitochondrial	MRPL46	0.97867	-0.0311056	0.9762	-0.0347513	0.977435	0.00257792	-0.0782884	-0.0329285	0.0871563	0.92384	-0.114285	1.0083	0.0119249	0.96607	0.0597222	0.0618198	-0.0511801	-0.218487
RM54_HUMAN	39S ribosomal protein L54, mitochondrial	MRPL54	1.637	0.711054	1.3426	0.42503	1.4898	0.20225	0.356048	0.568042	0.550276	0.86664	-0.206495	0.93021	-0.104372	0.898425	0.0449508	0.0500329	-0.155433	-0.717048
RN213_HUMAN	E3 ubiquitin-protein ligase RNF213	RNF213	0.27648	-1.85475	0.3041	-1.71738	0.29029	0.0971357	-0.0543853	-1.78607	-1.26385	1.1283	0.174151	1.0566	0.0794293	1.09245	0.0506996	0.046409	0.12679	0.632602
RO60_HUMAN	60 kDa SS-A/Ro ribonucleoprotein	TROVE2	0.72286	-0.468212	0.65395	-0.612748	0.688405	0.102202	-0.189096	-0.54048	-0.303973	1.0461	0.0650208	0.98569	-0.0207941	1.01589	0.0427163	0.042048	0.0221133	0.132017
ROA0_HUMAN	Heterogeneous nuclear ribonucleoprotein A0	HNRNPA0	2.1255	1.0878	1.1214	0.165301	1.62345	0.652307	1.04111	0.626552	0.595365	0.83967	-0.252106	0.95622	-0.0645855	0.897945	0.0824133	0.0917799	-0.158346	-0.730975
ROA2_HUMAN	Heterogeneous nuclear ribonucleoproteins A2/B1	HNRNPA2B1	0.24475	-2.03062	0.37562	-1.41265	0.310185	0.436967	-0.253809	-1.72164	-1.2142	0.84349	-0.245557	0.96442	-0.0522665	0.903955	0.0855104	0.0945959	-0.148912	-0.685861
ROA3_HUMAN	Heterogeneous nuclear ribonucleoprotein A3	HNRNPA3	0.14893	-2.74729	0.20681	-2.27362	0.17787	0.334936	-0.133416	-2.51046	-1.82208	0.83411	-0.26169	0.93212	-0.101412	0.883115	0.0693035	0.0784762	-0.181551	-0.84195
RPAP3_HUMAN	RNA polymerase II-associated protein 3	RPAP3	1.0963	0.132643	1.2981	0.376402	1.1972	0.172364	0.677205	0.254522	0.308671	0.94944	-0.0748513	0.90916	-0.137394	0.9293	0.0284823	0.0306492	-0.106123	-0.481234
RPC1_HUMAN	DNA-directed RNA polymerase III subunit RPC1	POLR3A	3.0024	1.58612	2.7864	1.4784	2.8944	0.0761652	0.0497078	1.53226	1.29332	0.9548	-0.0667295	0.99006	-0.0144121	0.97243	0.0249326	0.0256395	-0.0405708	-0.167752
RPN1_HUMAN	Dolichyl-diphosphooligosaccharide--protein glycosyltransferase subunit 1	RPN1	0.38421	-1.38003	0.58126	-0.782744	0.482735	0.422347	-0.39056	-1.08139	-0.720808	1.048	0.0676387	1.0449	0.0633649	1.04645	0.00219203	0.00209473	0.0655018	0.339509
RPN2_HUMAN	Dolichyl-diphosphooligosaccharide--protein glycosyltransferase subunit 2	RPN2	0.27197	-1.87848	0.43076	-1.21504	0.351365	0.469121	-0.303292	-1.54676	-1.07943	1.0357	0.0506062	1.0598	0.083792	1.04775	0.0170413	0.0162646	0.0671991	0.347626
RPRD2_HUMAN	Regulation of nuclear pre-mRNA domain-containing protein 2	RPRD2	2.8926	1.53237	2.0994	1.06998	2.496	0.326959	0.25128	1.30117	1.11524	0.98769	-0.0178698	1.0191	0.0272956	1.00339	0.0222102	0.0221351	0.00471292	0.0488045
RRAS_HUMAN	Ras-related protein R-Ras	RRAS	0.49118	-1.02568	0.69651	-0.521784	0.593845	0.356306	-0.460504	-0.77373	-0.48372	1.1672	0.223052	0.93108	-0.103023	1.04914	0.166962	0.159142	0.0600144	0.313268
RRBP1_HUMAN	Ribosome-binding protein 1	RRBP1	0.35902	-1.47786	0.40937	-1.28852	0.384195	0.133884	-0.0967937	-1.38319	-0.953384	1.0257	0.0366088	1.1301	0.17645	1.0779	0.0738219	0.0684868	0.10653	0.535713
RRP44_HUMAN	Exosome complex exonuclease RRP44	DIS3	2.1169	1.08195	1.8394	0.879235	1.97815	0.143343	0.14618	0.980594	0.868197	0.95563	-0.0654759	0.97056	-0.0431107	0.963095	0.0105571	0.0109616	-0.0542933	-0.233375
RS10_HUMAN	40S ribosomal protein S10	RPS10	1.1364	0.184471	1.0726	0.101112	1.1045	0.0589434	0.412794	0.142791	0.222569	0.87894	-0.186163	1.022	0.0313952	0.95047	0.101159	0.10643	-0.0773841	-0.3438
RS11_HUMAN	40S ribosomal protein S11	RPS11	1.1299	0.176195	1.0545	0.0765591	1.0922	0.0704533	0.557485	0.126377	0.20992	0.91471	-0.128614	0.99004	-0.0144413	0.952375	0.0532664	0.05593	-0.0715275	-0.315793
RS12_HUMAN	40S ribosomal protein S12	RPS12	1.16	0.214125	1.0861	0.119157	1.12305	0.0671524	0.402977	0.166641	0.240948	0.8725	-0.196773	1.0096	0.0137838	0.94105	0.0969443	0.103017	-0.0914946	-0.41128
RS15A_HUMAN	40S ribosomal protein S15a	RPS15A	1.0891	0.123136	1.0425	0.0600474	1.0658	0.0446107	0.487059	0.0915919	0.183114	0.89528	-0.159589	0.99238	-0.0110354	0.94383	0.0686601	0.0727462	-0.0853123	-0.381715
RS17L_HUMAN	40S ribosomal protein S17-like;40S ribosomal protein S17	RPS17L;RPS17	1.1452	0.1956	1.1229	0.167229	1.13405	0.0200607	0.110579	0.181415	0.252333	0.94545	-0.0809269	1.1229	0.167229	1.03418	0.125476	0.12133	0.0431513	0.232625
RS18_HUMAN	40S ribosomal protein S18	RPS18	1.1217	0.165687	1.042	0.0593553	1.08185	0.0751878	0.668211	0.112521	0.199243	0.91994	-0.120388	1.0434	0.0612923	0.98167	0.0872994	0.0889295	-0.029548	-0.115038
RS20_HUMAN	40S ribosomal protein S20	RPS20	1.2227	0.29007	1.3881	0.473112	1.3054	0.12943	0.339184	0.381591	0.406593	0.89168	-0.165402	1.0423	0.0597706	0.96699	0.106504	0.11014	-0.0528157	-0.226309
RS24_HUMAN	40S ribosomal protein S24	RPS24	1.1878	0.248292	1.1192	0.162468	1.1535	0.0606868	0.295485	0.20538	0.270801	0.90038	-0.151394	1.0336	0.047678	0.96699	0.0942008	0.0974165	-0.0518581	-0.22173
RS26L_HUMAN	Putative 40S ribosomal protein S26-like 1;40S ribosomal protein S26	RPS26P11;RPS26	1.366	0.449957	1.267	0.341417	1.3165	0.07675	0.193967	0.395687	0.417456	0.90509	-0.143867	0.97655	-0.0342342	0.94082	0.0505299	0.0537083	-0.0890505	-0.399591
RS27A_HUMAN	Ubiquitin-40S ribosomal protein S27a;Ubiquitin;40S ribosomal protein S27a	RPS27A	1.0766	0.106482	1.0138	0.0197731	1.0452	0.0613127	0.971249	0.0631277	0.161179	0.92922	-0.105908	1.0052	0.00748258	0.96721	0.053726	0.0555474	-0.0492127	-0.209079
RS29_HUMAN	40S ribosomal protein S29	RPS29	1.2885	0.365693	1.1518	0.20389	1.22015	0.114412	0.401738	0.284791	0.331997	0.87226	-0.19717	0.99481	-0.00750709	0.933535	0.0866559	0.0928256	-0.102338	-0.463137
RS3_HUMAN	40S ribosomal protein S3	RPS3	1.0358	0.0507455	0.99408	-0.00856614	1.01494	0.0419396	1.98863	0.0210897	0.128784	0.8948	-0.160363	0.98184	-0.0264402	0.93832	0.0615466	0.0655923	-0.0934015	-0.420399
RS4X_HUMAN	40S ribosomal protein S4, X isoform	RPS4X	1.0532	0.0747794	1.0793	0.110096	1.06625	0.0249725	0.270155	0.0924377	0.183766	0.9198	-0.120608	1.0124	0.0177794	0.9661	0.0654781	0.0677757	-0.0514142	-0.219607
RS6_HUMAN	40S ribosomal protein S6	RPS6	1.3361	0.418028	1.0811	0.1125	1.2086	0.216041	0.814437	0.265264	0.316949	0.94292	-0.0847927	0.99721	-0.00403074	0.970065	0.0383888	0.0395735	-0.0444117	-0.18612
RS9_HUMAN	40S ribosomal protein S9	RPS9	1.0954	0.131458	1.037	0.0524159	1.0662	0.0558911	0.607929	0.0919368	0.18338	0.93807	-0.0922325	1.0329	0.0467006	0.985485	0.0670549	0.0680426	-0.022766	-0.0826051
RSU1_HUMAN	Ras suppressor protein 1	RSU1	0.47105	-1.08605	0.5797	-0.786622	0.525375	0.211726	-0.226122	-0.936335	-0.609026	1.3031	0.381948	1.1364	0.184471	1.21975	0.117875	0.0966384	0.283209	1.38063
RT05_HUMAN	28S ribosomal protein S5, mitochondrial	MRPS5	1.7426	0.801241	1.8055	0.852398	1.77405	0.0361734	0.0437501	0.82682	0.749695	0.99339	-0.00956787	0.92161	-0.117772	0.9575	0.0507561	0.053009	-0.0636698	-0.278216
RT09_HUMAN	28S ribosomal protein S9, mitochondrial	MRPS9	1.8825	0.91265	1.5487	0.631058	1.7156	0.199116	0.257971	0.771854	0.707337	0.95157	-0.0716183	0.89784	-0.15547	0.924705	0.0379928	0.0410865	-0.113544	-0.516724
RT12_HUMAN	28S ribosomal protein S12, mitochondrial	MRPS12	2.2514	1.17082	2.0763	1.05401	2.16385	0.0825954	0.0742485	1.11242	0.969783	1.1054	0.144569	1.0074	0.0106366	1.0564	0.0692965	0.0655968	0.0776026	0.397378
RT14_HUMAN	28S ribosomal protein S14, mitochondrial	MRPS14	2.0794	1.05617	1.9857	0.989648	2.03255	0.0470365	0.0459831	1.02291	0.900804	1.1094	0.14978	1.1537	0.206268	1.13155	0.0313248	0.0276831	0.178024	0.877613
RT18B_HUMAN	28S ribosomal protein S18b, mitochondrial	MRPS18B	2.192	1.13225	2.2575	1.17473	2.22475	0.0300366	0.0260398	1.15349	1.00143	0.95824	-0.0615411	0.94937	-0.0749576	0.953805	0.00627204	0.00657581	-0.0682493	-0.300116
RT23_HUMAN	28S ribosomal protein S23, mitochondrial	MRPS23	2.4684	1.30358	1.9843	0.98863	2.22635	0.2227	0.194311	1.1461	0.995741	0.99167	-0.012068	1.0091	0.0130692	1.00039	0.0123249	0.0123201	0.000500584	0.0286603
RT24_HUMAN	28S ribosomal protein S24, mitochondrial	MRPS24	1.669	0.738984	1.6988	0.764516	1.6839	0.0180539	0.0240158	0.75175	0.691845	1.0428	0.0604625	0.9092	-0.13733	0.976	0.0944695	0.0967925	-0.038434	-0.157533
RT27_HUMAN	28S ribosomal protein S27, mitochondrial	MRPS27	1.7303	0.791022	1.6936	0.760093	1.71195	0.0218701	0.0281992	0.775558	0.710191	1.0319	0.0453032	0.96306	-0.0543024	0.99748	0.0486772	0.0488002	-0.00449962	0.00474826
RT29_HUMAN	28S ribosomal protein S29, mitochondrial	DAP3	1.2838	0.36042	1.891	0.919149	1.5874	0.395081	0.617522	0.639785	0.605562	1.0936	0.129085	1.0092	0.0132121	1.0514	0.0596798	0.0567622	0.0711486	0.366514
RT30_HUMAN	28S ribosomal protein S30, mitochondrial	MRPS30	1.1972	0.259664	1.0378	0.0535284	1.1175	0.14576	0.930801	0.156596	0.233208	1.0091	0.0130692	0.9338	-0.0988145	0.97145	0.0532451	0.05481	-0.0428727	-0.17876
RT31_HUMAN	28S ribosomal protein S31, mitochondrial	MRPS31	1.814	0.859174	1.914	0.936591	1.864	0.0547416	0.0609675	0.897883	0.804457	0.96284	-0.054632	0.89084	-0.166762	0.92684	0.0509117	0.0549304	-0.110697	-0.503109
RT34_HUMAN	28S ribosomal protein S34, mitochondrial	MRPS34	1.9387	0.95509	1.9119	0.935007	1.9253	0.0142005	0.0150262	0.945048	0.840804	0.98227	-0.0258085	0.93076	-0.103519	0.956515	0.0364231	0.0380789	-0.0646637	-0.282969
RT36_HUMAN	28S ribosomal protein S36, mitochondrial	MRPS36	1.0493	0.0694272	1.1597	0.213752	1.1045	0.102053	0.720766	0.141589	0.221643	1.0544	0.0764223	0.96849	-0.0461909	1.01144	0.0607475	0.0600602	0.0151157	0.0985526
RTCA_HUMAN	RNA 3-terminal phosphate cyclase	RTCA	1.3744	0.458802	1.2591	0.332393	1.31675	0.0893847	0.225949	0.395597	0.417387	1.0248	0.0353424	1.0407	0.0575542	1.03275	0.011243	0.0108865	0.0464483	0.248392
RTCB_HUMAN	tRNA-splicing ligase RtcB homolog	C22orf28	1.1479	0.198997	1.127	0.172488	1.13745	0.018745	0.100919	0.185742	0.255668	0.91337	-0.130729	0.93507	-0.0968537	0.92422	0.0153442	0.0166023	-0.113791	-0.517907
RTN3_HUMAN	Reticulon-3	RTN3	1.9563	0.968128	2.3792	1.25048	2.16775	0.199651	0.179979	1.1093	0.967381	1.1787	0.237197	1.081	0.112367	1.12985	0.0690843	0.0611447	0.174782	0.862108
RU17_HUMAN	U1 small nuclear ribonucleoprotein 70 kDa	SNRNP70	0.80819	-0.307234	0.66791	-0.582274	0.73805	0.194483	-0.437283	-0.444754	-0.230205	0.69028	-0.534746	0.88186	-0.181378	0.78607	0.135468	0.172335	-0.358062	-1.68606
RUVB1_HUMAN	RuvB-like 1	RUVBL1	1.9154	0.937646	1.8731	0.905428	1.89425	0.0227814	0.0247211	0.921537	0.822686	0.88812	-0.171173	0.84286	-0.246635	0.86549	0.0320037	0.0369775	-0.208904	-0.972757
RUVB2_HUMAN	RuvB-like 2	RUVBL2	2.1803	1.12453	2.1186	1.08311	2.14945	0.0292851	0.0265307	1.10382	0.963156	0.93015	-0.104465	0.89679	-0.157158	0.91347	0.0235891	0.0258236	-0.130811	-0.5993
S10A6_HUMAN	Protein S100-A6	S100A6	0.15107	-2.72671	0.15712	-2.67006	0.154095	0.0400573	-0.0148449	-2.69839	-1.9669	1.3152	0.395282	1.7101	0.774081	1.51265	0.279236	0.184601	0.584681	2.82233
S10AA_HUMAN	Protein S100-A10	S100A10	0.83825	-0.254548	0.92408	-0.11391	0.881165	0.0994455	-0.539793	-0.184229	-0.0294388	1.1933	0.254957	1.0535	0.0751903	1.1234	0.0988535	0.087995	0.165074	0.815682
S10AB_HUMAN	Protein S100-A11	S100A11	0.78374	-0.351553	0.77269	-0.372038	0.778215	0.0144854	-0.0400374	-0.361796	-0.166275	1.1809	0.239887	1.1211	0.164915	1.151	0.042285	0.0367376	0.202401	0.994189
S10AD_HUMAN	Protein S100-A13	S100A13	1.6748	0.743989	1.7064	0.770956	1.6906	0.0190686	0.025174	0.757472	0.696255	0.95154	-0.0716638	1.0005	0.000721167	0.97602	0.0346199	0.0354705	-0.0354713	-0.143365
S10AG_HUMAN	Protein S100-A16	S100A16	1.616	0.692427	1.7614	0.816723	1.6887	0.0878901	0.116476	0.754575	0.694022	1.087	0.120352	1.1374	0.18574	1.1122	0.0356382	0.032043	0.153046	0.758163
S14L2_HUMAN	SEC14-like protein 2;SEC14-like protein 3	SEC14L2;SEC14L3	1.0338	0.0479571	1.0938	0.129349	1.0638	0.0575527	0.649191	0.088653	0.180849	1.1687	0.224905	1.0909	0.125519	1.1298	0.0550129	0.0486926	0.175212	0.864165
S61A1_HUMAN	Protein transport protein Sec61 subunit alpha isoform 1	SEC61A1	0.423	-1.24127	0.46267	-1.11194	0.442835	0.0914472	-0.0777211	-1.17661	-0.794185	1.0844	0.116897	0.93878	-0.091141	1.01159	0.102969	0.101789	0.012878	0.0878517
SACS_HUMAN	Sacsin	SACS	0.79862	-0.324419	0.89001	-0.168107	0.844315	0.11053	-0.448828	-0.246263	-0.0772433	1.2369	0.306729	1.4154	0.50121	1.32615	0.126219	0.0951767	0.403969	1.95813
SAE1_HUMAN	SUMO-activating enzyme subunit 1	SAE1	2.7674	1.46853	2.1	1.07039	2.4337	0.281529	0.22177	1.26946	1.0908	0.99388	-0.00885642	0.95946	-0.0597054	0.97667	0.0243386	0.02492	-0.0342809	-0.137672
SAE2_HUMAN	SUMO-activating enzyme subunit 2	UBA2	2.7093	1.43792	2.1348	1.0941	2.42205	0.243117	0.192034	1.26601	1.08814	0.97958	-0.0297648	0.94788	-0.0772237	0.96373	0.0224153	0.0232589	-0.0534942	-0.229554
SAHH_HUMAN	Adenosylhomocysteinase	AHCY	1.8146	0.859652	2.028	1.02006	1.9213	0.113424	0.120683	0.939855	0.836802	0.96367	-0.0533889	0.9614	-0.0567913	0.962535	0.00160513	0.00166761	-0.0550901	-0.237186
SAMH1_HUMAN	SAM domain and HD domain-containing protein 1	SAMHD1	0.83322	-0.263231	0.90298	-0.147234	0.8681	0.082022	-0.399654	-0.205232	-0.0456245	1.1756	0.233397	1.2278	0.296076	1.2017	0.036911	0.0307156	0.264736	1.29229
SBDS_HUMAN	Ribosome maturation protein SBDS	SBDS	1.3642	0.448055	1.7349	0.794853	1.54955	0.245223	0.394595	0.621454	0.591436	1.1438	0.193835	1.1545	0.207268	1.14915	0.00756604	0.00658403	0.200551	0.985345
SC23B_HUMAN	Protein transport protein Sec23B	SEC23B	1.2975	0.375735	1.3804	0.465086	1.33895	0.0631813	0.150285	0.42041	0.436508	0.86988	-0.201112	0.89368	-0.16217	0.88178	0.0168291	0.0190854	-0.181641	-0.842377
SC24B_HUMAN	Protein transport protein Sec24B	SEC24B	0.81615	-0.293094	0.93309	-0.0999119	0.87462	0.1366	-0.695157	-0.196503	-0.0388973	1.2034	0.267116	1.2051	0.269153	1.20425	0.00120208	0.000998199	0.268135	1.30854
SC31A_HUMAN	Protein transport protein Sec31A	SEC31A	0.31469	-1.668	0.33843	-1.56307	0.32656	0.074194	-0.0459254	-1.61553	-1.13243	1.074	0.102994	1.0179	0.0255958	1.04595	0.0396687	0.037926	0.0642949	0.333738
SCAF8_HUMAN	Protein SCAF8	SCAF8	2.4612	1.29936	1.7841	0.835196	2.12265	0.328215	0.307525	1.06728	0.934998	0.99652	-0.00502933	0.91045	-0.135348	0.953485	0.0608607	0.0638297	-0.0701888	-0.309391
SCAM3_HUMAN	Secretory carrier-associated membrane protein 3	SCAMP3	1.227	0.295135	1.6018	0.679694	1.4144	0.271924	0.557891	0.487415	0.488143	1.036	0.051024	1.1204	0.164014	1.0782	0.0596798	0.0553513	0.107519	0.540444
SCPDL_HUMAN	Saccharopine dehydrogenase-like oxidoreductase	SCCPDH	0.54512	-0.875354	0.55622	-0.846272	0.55067	0.0205639	-0.0238889	-0.860813	-0.550828	1.1411	0.190425	1.0118	0.0169241	1.07645	0.0914289	0.0849356	0.103675	0.52206
SCRB2_HUMAN	Lysosome membrane protein 2	SCARB2	0.084319	-3.568	0.10685	-3.22634	0.0955845	0.241588	-0.0711145	-3.39717	-2.50539	0.85642	-0.22361	1.1365	0.184598	0.99646	0.198046	0.19875	-0.019506	-0.0670151
SCRIB_HUMAN	Protein scribble homolog	SCRIB	1.2449	0.31603	1.6402	0.713872	1.44255	0.281317	0.546298	0.514951	0.509363	0.95993	-0.0589989	0.9622	-0.0555913	0.961065	0.00160513	0.00167016	-0.0572951	-0.247731
SCRN1_HUMAN	Secernin-1	SCRN1	0.667	-0.584241	0.69371	-0.527595	0.680355	0.0400547	-0.0720514	-0.555918	-0.31587	0.93673	-0.0942948	0.99554	-0.00644881	0.966135	0.0415849	0.0430426	-0.0503718	-0.214622
SCYL2_HUMAN	SCY1-like protein 2	SCYL2	1.8382	0.878294	1.4585	0.544485	1.64835	0.236038	0.331799	0.71139	0.660742	1.028	0.0398403	1.1123	0.153546	1.07015	0.0596091	0.0557016	0.0966931	0.488673
SE1L1_HUMAN	Protein sel-1 homolog 1	SEL1L	0.31288	-1.67632	0.63232	-0.661273	0.4726	0.717745	-0.61409	-1.1688	-0.788165	1.1505	0.202261	1.0058	0.00834346	1.07815	0.102318	0.0949018	0.105302	0.529843
SEC63_HUMAN	Translocation protein SEC63 homolog	SEC63	1.3422	0.4246	1.1491	0.200504	1.24565	0.158459	0.506985	0.312552	0.35339	1.0057	0.00820001	0.94871	-0.0759609	0.977205	0.040298	0.041238	-0.0338805	-0.135757
SEPT2_HUMAN	Septin-2	2014-09-02	0.69364	-0.527741	0.78533	-0.348629	0.739485	0.126651	-0.289036	-0.438185	-0.225142	1.129	0.175045	1.0923	0.127369	1.11065	0.0259508	0.0233654	0.151207	0.749371
SEPT9_HUMAN	Septin-9	2014-09-09	0.33593	-1.57377	0.34613	-1.53061	0.34103	0.030514	-0.0196587	-1.55219	-1.08362	0.99827	-0.00249802	0.96955	-0.0446128	0.98391	0.0203081	0.0206402	-0.0235554	-0.0863804
SERA_HUMAN	D-3-phosphoglycerate dehydrogenase	PHGDH	1.8584	0.894061	1.0548	0.0769695	1.4566	0.577771	1.19002	0.485515	0.486679	0.98849	-0.0167017	0.92177	-0.117521	0.95513	0.0471782	0.0493945	-0.0671115	-0.294675
SERC_HUMAN	Phosphoserine aminotransferase	PSAT1	2.0663	1.04705	0.99789	-0.0030473	1.53209	0.742531	1.42247	0.522001	0.514796	1.0257	0.0366088	0.90066	-0.150946	0.96318	0.0884166	0.0917966	-0.0571683	-0.247124
SERPH_HUMAN	Serpin H1	SERPINH1	0.12605	-2.98793	0.15151	-2.72252	0.13878	0.187678	-0.0657315	-2.85522	-2.08776	1.0668	0.0932897	1.0179	0.0255958	1.04235	0.0345775	0.0331727	0.0594428	0.310534
SET_HUMAN	Protein SET	SET	1.4153	0.501108	1.3955	0.480782	1.4054	0.0143725	0.0292751	0.490945	0.490863	0.94263	-0.0852365	0.86331	-0.212049	0.90297	0.0560877	0.0621147	-0.148643	-0.684575
SF01_HUMAN	Splicing factor 1	SF1	1.3995	0.484911	1.3237	0.404576	1.3616	0.0568056	0.127727	0.444744	0.45526	0.96311	-0.0542275	0.96037	-0.0583378	0.96174	0.00193747	0.00201455	-0.0562826	-0.242889
SF3A3_HUMAN	Splicing factor 3A subunit 3	SF3A3	1.0285	0.0405418	1.193	0.254594	1.11075	0.151358	1.02568	0.147568	0.22625	0.95154	-0.0716638	0.92115	-0.118492	0.936345	0.021489	0.0229498	-0.0950779	-0.428416
SF3B1_HUMAN	Splicing factor 3B subunit 1	SF3B1	0.9834	-0.0241497	0.88136	-0.182197	0.93238	0.111756	-1.08319	-0.103173	0.0330243	1.0208	0.0297002	0.98964	-0.0150243	1.00522	0.0220334	0.021919	0.00733798	0.0613581
SF3B2_HUMAN	Splicing factor 3B subunit 2	SF3B2	1.3444	0.426962	0.93374	-0.0989072	1.13907	0.371846	2.26697	0.164028	0.238934	0.99014	-0.0142956	0.91662	-0.125604	0.95338	0.0519865	0.0545286	-0.0699499	-0.308249
SF3B3_HUMAN	Splicing factor 3B subunit 3	SF3B3	1.1338	0.181166	1.3923	0.47747	1.26305	0.209519	0.636219	0.329318	0.366311	1.0327	0.0464212	1.0341	0.0483757	1.0334	0.000989949	0.000957954	0.0473985	0.252936
SF3B5_HUMAN	Splicing factor 3B subunit 5	SF3B5	1.1519	0.204015	1.2696	0.344374	1.21075	0.0992485	0.361963	0.274195	0.323831	0.92007	-0.120184	1.1283	0.174151	1.02419	0.147241	0.143764	0.0269831	0.155305
SFPQ_HUMAN	Splicing factor, proline- and glutamine-rich	SFPQ	0.97265	-0.0400073	0.91002	-0.13603	0.941335	0.0678982	-0.771407	-0.0880186	0.0447027	1.0576	0.0807941	1.0504	0.0709388	1.054	0.00509117	0.00483033	0.0758665	0.389075
SH3L1_HUMAN	SH3 domain-binding glutamic acid-rich-like protein	SH3BGRL	0.41433	-1.27115	0.53019	-0.915419	0.47226	0.251539	-0.230076	-1.09328	-0.729974	1.1343	0.181802	1.2339	0.303225	1.1841	0.0704278	0.0594779	0.242514	1.18602
SHC1_HUMAN	SHC-transforming protein 1	SHC1	3.1883	1.67279	3.3278	1.73457	3.25805	0.043686	0.0256422	1.70368	1.42542	1.0798	0.110764	1.0616	0.0862403	1.0707	0.0128693	0.0120196	0.0985022	0.497324
SHLB1_HUMAN	Endophilin-B1	SH3GLB1	0.84278	-0.246772	0.56256	-0.829921	0.70267	0.412349	-0.765954	-0.538347	-0.302329	1.0385	0.0545012	1.0035	0.00504062	1.021	0.0247487	0.0242397	0.0297709	0.168637
SHPK_HUMAN	Sedoheptulokinase	SHPK	3.0569	1.61207	2.9596	1.5654	3.00825	0.0329987	0.0207704	1.58874	1.33684	0.9118	-0.133211	0.95751	-0.0626405	0.934655	0.0323219	0.0345816	-0.0979256	-0.442034
SIAS_HUMAN	Sialic acid synthase	NANS	0.57416	-0.800475	0.64101	-0.641581	0.607585	0.112355	-0.155826	-0.721028	-0.443107	1.0788	0.109427	1.061	0.0854247	1.0699	0.0125865	0.0117642	0.097426	0.492178
SIL1_HUMAN	Nucleotide exchange factor SIL1	SIL1	0.79536	-0.33032	1.1567	0.210015	0.97603	0.382074	-6.35174	-0.0601527	0.0661768	1.0711	0.0990932	0.93558	-0.0960671	1.00334	0.0958271	0.0955081	0.00151305	0.0335021
SIN3A_HUMAN	Paired amphipathic helix protein Sin3a	SIN3A	1.6771	0.745969	1.4424	0.528471	1.55975	0.153794	0.241351	0.63722	0.603586	0.98486	-0.0220094	0.98355	-0.0239297	0.984205	0.00092631	0.000941176	-0.0229696	-0.0835788
SIRBL_HUMAN	Signal-regulatory protein beta-1 isoform 3;Tyrosine-protein phosphatase non-receptor type substrate 1	SIRPB1;SIRPA	1.6759	0.744936	2.2596	1.17607	1.96775	0.304856	0.317392	0.960502	0.852713	1.1147	0.156655	1.3558	0.439144	1.23525	0.170483	0.138015	0.2979	1.45089
SK2L2_HUMAN	Superkiller viralicidic activity 2-like 2	SKIV2L2	1.9963	0.997329	1.9898	0.992623	1.99305	0.00332702	0.00334382	0.994976	0.87928	0.91548	-0.1274	0.90979	-0.136395	0.912635	0.00402344	0.00440859	-0.131897	-0.604493
SKP1_HUMAN	S-phase kinase-associated protein 1	SKP1	1.01	0.0143553	1.5057	0.590434	1.25785	0.407349	1.34708	0.302395	0.345563	0.98958	-0.0151118	1.0144	0.0206267	1.00199	0.0175504	0.0175155	0.00275745	0.0394531
SLK_HUMAN	STE20-like serine/threonine-protein kinase	SLK	1.572	0.652601	1.6847	0.752492	1.62835	0.0706332	0.100539	0.702546	0.653928	1.0529	0.0743684	0.92226	-0.116755	0.98758	0.0923764	0.0935382	-0.0211931	-0.0750833
SLN11_HUMAN	Schlafen family member 11;Schlafen family member 13	SLFN11;SLFN13	3.0591	1.61311	2.7101	1.43835	2.8846	0.123575	0.0809941	1.52573	1.28829	0.86843	-0.203519	0.8345	-0.261016	0.851465	0.0239921	0.0281775	-0.232267	-1.08448
SMC2_HUMAN	Structural maintenance of chromosomes protein 2	SMC2	4.5002	2.16999	2.6656	1.41446	3.5829	0.53424	0.298087	1.79222	1.49365	1.1072	0.146916	1.0241	0.0343566	1.06565	0.0587606	0.0551406	0.0906362	0.459707
SMC3_HUMAN	Structural maintenance of chromosomes protein 3	SMC3	1.8263	0.868924	2.0456	1.03252	1.93595	0.115683	0.121679	0.950724	0.845178	0.88094	-0.182884	0.91217	-0.132625	0.896555	0.0220829	0.0246309	-0.157755	-0.72815
SMD1_HUMAN	Small nuclear ribonucleoprotein Sm D1	SNRPD1	1.2055	0.269632	1.0204	0.0291348	1.11295	0.170057	1.13839	0.149383	0.227649	0.79889	-0.323931	0.89322	-0.162913	0.846055	0.0667014	0.0788381	-0.243422	-1.13783
SMG9_HUMAN	Protein SMG9	SMG9	0.81044	-0.303223	1.1437	0.193709	0.97707	0.351384	-6.41714	-0.054757	0.0703348	1.049	0.0690147	0.88427	-0.177441	0.966635	0.116482	0.120502	-0.0542132	-0.232992
SMHD1_HUMAN	Structural maintenance of chromosomes flexible hinge domain-containing protein 1	SMCHD1	8.7532	3.12981	5.2112	2.38162	6.9822	0.529054	0.191984	2.75571	2.23614	1.0141	0.0201999	0.97676	-0.033924	0.99543	0.0264034	0.0265246	-0.00686203	-0.00654924
SMRC1_HUMAN	SWI/SNF complex subunit SMARCC1	SMARCC1	2.2742	1.18536	2.4341	1.28339	2.35415	0.0693172	0.0561558	1.23437	1.06376	0.97196	-0.0410312	0.90082	-0.150689	0.93639	0.0503036	0.0537208	-0.0958602	-0.432157
SMRC2_HUMAN	SWI/SNF complex subunit SMARCC2	SMARCC2	1.8181	0.862432	1.4039	0.48944	1.611	0.263745	0.390192	0.675936	0.633421	1.1055	0.144699	1.0124	0.0177794	1.05895	0.0658316	0.0621669	0.0812392	0.414769
SMU1_HUMAN	WD40 repeat-containing protein SMU1	SMU1	1.322	0.402722	1.8255	0.868292	1.57375	0.329207	0.518023	0.635507	0.602266	0.96959	-0.0445533	0.99711	-0.00417543	0.98335	0.0194596	0.0197891	-0.0243644	-0.090249
SND1_HUMAN	Staphylococcal nuclease domain-containing protein 1	SND1	0.57063	-0.809372	0.67123	-0.575121	0.62093	0.165641	-0.23928	-0.692247	-0.420927	0.96152	-0.0566112	0.9937	-0.00911773	0.97761	0.0227547	0.0232758	-0.0328645	-0.130898
SNF5_HUMAN	SWI/SNF-related matrix-associated actin-dependent regulator of chromatin subfamily B member 1	SMARCB1	1.5767	0.656908	1.974	0.981122	1.77535	0.229254	0.279914	0.819015	0.743681	0.93196	-0.10166	0.93112	-0.102961	0.93154	0.00059397	0.000637621	-0.102311	-0.463004
SNUT1_HUMAN	U4/U6.U5 tri-snRNP-associated protein 1	SART1	0.56624	-0.820514	0.60186	-0.7325	0.58405	0.0622355	-0.080148	-0.776507	-0.48586	0.78498	-0.349272	0.97925	-0.0302509	0.882115	0.13737	0.155728	-0.189762	-0.881212
SP16H_HUMAN	FACT complex subunit SPT16	SUPT16H	3.9042	1.96503	3.1736	1.66612	3.5389	0.211359	0.116414	1.81557	1.51165	0.96825	-0.0465485	0.93277	-0.100407	0.95051	0.0250881	0.0263944	-0.0734776	-0.325119
SPAT5_HUMAN	Spermatogenesis-associated protein 5	SPATA5	1.6975	0.763412	1.2869	0.3639	1.4922	0.282497	0.501188	0.563656	0.546896	0.84635	-0.240674	0.90731	-0.140333	0.87683	0.0431052	0.0491603	-0.190503	-0.884759
SPB6_HUMAN	Serpin B6	SERPINB6	3.3594	1.7482	7.3738	2.88241	5.3666	0.802004	0.346392	2.31531	1.89675	1.0127	0.0182069	0.98317	-0.0244872	0.997935	0.0208809	0.0209241	-0.00314017	0.0112494
SPD2B_HUMAN	SH3 and PX domain-containing protein 2B	SH3PXD2B	2.5894	1.37262	2.3626	1.24038	2.476	0.0935095	0.0715727	1.3065	1.11934	1.192	0.253384	1.0545	0.0765591	1.12325	0.0972272	0.0865588	0.164972	0.815195
SPE39_HUMAN	Spermatogenesis-defective protein 39 homolog	VIPAS39	2.4195	1.27471	2.3629	1.24056	2.3912	0.024148	0.0192011	1.25763	1.08169	1.0957	0.131853	1.046	0.0648829	1.07085	0.0351432	0.032818	0.0983678	0.496682
SPEE_HUMAN	Spermidine synthase	SRM	1.3118	0.391548	1.6999	0.76545	1.50585	0.264389	0.457025	0.578499	0.558334	0.87433	-0.19375	0.92546	-0.111757	0.899895	0.0361544	0.0401762	-0.152754	-0.704234
SPT5H_HUMAN	Transcription elongation factor SPT5	SUPT5H	1.2741	0.349479	1.4041	0.489646	1.3391	0.0991132	0.23623	0.419562	0.435854	1.0254	0.0361868	1.1151	0.157173	1.07025	0.0634275	0.0592642	0.0966799	0.48861
SPTB2_HUMAN	Spectrin beta chain, non-erythrocytic 1	SPTBN1	0.49017	-1.02865	0.59871	-0.740071	0.54444	0.204053	-0.230736	-0.884358	-0.568972	0.92955	-0.105396	0.97246	-0.0402892	0.951005	0.030342	0.0319051	-0.0728424	-0.322081
SPTC1_HUMAN	Serine palmitoyltransferase 1	SPTLC1	0.68469	-0.546477	0.94416	-0.0828967	0.814425	0.327801	-1.04167	-0.314687	-0.129972	1.0659	0.0920721	0.99264	-0.0106575	1.02927	0.0518026	0.0503295	0.0407073	0.220937
SPTN1_HUMAN	Spectrin alpha chain, non-erythrocytic 1	SPTAN1	0.55014	-0.862129	0.88225	-0.180741	0.716195	0.481815	-0.924017	-0.521435	-0.289296	0.92476	-0.112849	0.959	-0.0603973	0.94188	0.0242113	0.0257053	-0.0866232	-0.387984
SPY4_HUMAN	Protein sprouty homolog 4	SPRY4	7.72	2.9486	9.3106	3.21887	8.5153	0.191112	0.0619742	3.08374	2.48892	0.99969	-0.000447305	0.96417	-0.0526406	0.98193	0.0251164	0.0255786	-0.0265439	-0.100672
SQRD_HUMAN	Sulfide:quinone oxidoreductase, mitochondrial	SQRDL	2.1288	1.09004	1.7607	0.816149	1.94475	0.19367	0.203202	0.953095	0.847005	0.87824	-0.187313	0.75891	-0.397999	0.818575	0.0843791	0.10308	-0.292656	-1.37328
SR140_HUMAN	U2 snRNP-associated SURP motif-containing protein	U2SURP	1.3409	0.423202	1.4366	0.522658	1.38875	0.0703266	0.148704	0.47293	0.476981	0.96143	-0.0567463	0.95584	-0.065159	0.958635	0.00395273	0.00412329	-0.0609526	-0.265222
SRP72_HUMAN	Signal recognition particle subunit SRP72	SRP72	0.78453	-0.350099	0.72715	-0.459675	0.75584	0.0774817	-0.191366	-0.404887	-0.199482	0.96346	-0.0537033	0.768	-0.380822	0.86573	0.138211	0.159647	-0.217263	-1.01273
SRSF5_HUMAN	Serine/arginine-rich splicing factor 5	SRSF5	1.1571	0.210514	1.0529	0.0743684	1.105	0.0962691	0.675853	0.142441	0.222299	0.93366	-0.0990308	0.96325	-0.0540178	0.948455	0.0209233	0.0220604	-0.0765243	-0.339689
SRSF7_HUMAN	Serine/arginine-rich splicing factor 7;Serine/arginine-rich splicing factor 3	SRSF7;SRSF3	0.63	-0.666576	0.69772	-0.51928	0.66386	0.104154	-0.175661	-0.592928	-0.34439	0.65828	-0.603227	0.90941	-0.136997	0.783845	0.177576	0.226544	-0.370112	-1.74369
SSBP_HUMAN	Single-stranded DNA-binding protein, mitochondrial	SSBP1	3.0142	1.59178	3.2643	1.70677	3.13925	0.0813162	0.0493042	1.64927	1.38349	1.1059	0.145221	0.91525	-0.127762	1.01058	0.13481	0.133399	0.00872936	0.068012
SSRD_HUMAN	Translocon-associated protein subunit delta	SSR4	0.46595	-1.10175	0.58693	-0.76874	0.52644	0.235476	-0.25178	-0.935246	-0.608187	1.0106	0.0152121	1.2327	0.301822	1.12165	0.157048	0.140016	0.158517	0.784327
SSRP1_HUMAN	FACT complex subunit SSRP1	SSRP1	7.0412	2.81582	7.5231	2.91133	7.28215	0.0675329	0.0235834	2.86357	2.31926	0.95035	-0.0734692	0.94764	-0.077589	0.948995	0.00191626	0.00201925	-0.0755291	-0.334929
STAT1_HUMAN	Signal transducer and activator of transcription 1-alpha/beta	STAT1	0.13973	-2.83929	0.1705	-2.55216	0.155115	0.203032	-0.0753162	-2.69572	-1.96484	1.0362	0.0513025	1.0649	0.090718	1.05055	0.020294	0.0193175	0.0710102	0.365852
STAT3_HUMAN			0.35272	-1.5034	0.5366	-0.898081	0.44466	0.428028	-0.35647	-1.20074	-0.812784	1.0289	0.0411028	1.0202	0.028852	1.02455	0.00615183	0.00600442	0.0349774	0.193535
STAU1_HUMAN	Double-stranded RNA-binding protein Staufen homolog 1	STAU1	1.4758	0.561497	1.5283	0.611928	1.50205	0.0356598	0.060779	0.586712	0.564664	0.97584	-0.0352835	1.0962	0.132511	1.03602	0.0851074	0.0821484	0.0486138	0.258748
STEA3_HUMAN	Metalloreductase STEAP3	STEAP3	0.45937	-1.12227	0.43859	-1.18906	0.44898	0.0472232	-0.0408624	-1.15566	-0.778045	1.1527	0.205017	0.98185	-0.0264255	1.06727	0.120809	0.113194	0.0892958	0.453297
STIP1_HUMAN	Stress-induced-phosphoprotein 1	STIP1	1.3681	0.452174	1.3102	0.389787	1.33915	0.044114	0.104789	0.42098	0.436947	0.96729	-0.0479796	0.96125	-0.0570164	0.96427	0.00427092	0.00442918	-0.052498	-0.22479
STK10_HUMAN	Serine/threonine-protein kinase 10	STK10	1.1286	0.174534	1.0879	0.121546	1.10825	0.0374684	0.253096	0.14804	0.226614	1.1512	0.203138	0.68359	-0.548797	0.917395	0.33065	0.360423	-0.172829	-0.800238
STK39_HUMAN	STE20/SPS1-related proline-alanine-rich protein kinase	STK39	1.622	0.697774	1.316	0.396159	1.469	0.213274	0.389921	0.546967	0.534035	0.95574	-0.0653099	0.88316	-0.179253	0.91945	0.0513218	0.0558179	-0.122282	-0.558509
STMN1_HUMAN	Stathmin	STMN1	3.1572	1.65865	2.1522	1.10581	2.6547	0.390912	0.282813	1.38223	1.1777	0.9892	-0.0156659	0.96718	-0.0481437	0.97819	0.0155705	0.0159177	-0.0319048	-0.126309
STRAP_HUMAN	Serine-threonine kinase receptor-associated protein	STRAP	1.1699	0.226385	1.285	0.361768	1.22745	0.0957303	0.325528	0.294077	0.339153	0.96623	-0.0495614	0.96489	-0.0515636	0.96556	0.000947523	0.00098132	-0.0505625	-0.215534
STRN_HUMAN	Striatin	STRN	0.75803	-0.399673	0.91295	-0.131392	0.83549	0.189703	-0.714425	-0.265533	-0.0920931	1.0925	0.127633	1.0008	0.00115369	1.04665	0.0648417	0.0619516	0.0643935	0.334209
STRN3_HUMAN	Striatin-3	STRN3	1.2397	0.309991	1.2413	0.311852	1.2405	0.00131578	0.00423187	0.310921	0.352134	0.99674	-0.00471087	0.99559	-0.00637636	0.996165	0.000813173	0.000816303	-0.00554361	-0.000244311
STT3A_HUMAN	Dolichyl-diphosphooligosaccharide--protein glycosyltransferase subunit STT3A	STT3A	0.19344	-2.37004	0.44611	-1.16453	0.319775	0.852427	-0.482337	-1.76729	-1.24937	0.99272	-0.0105412	1.022	0.0313952	1.00736	0.0207041	0.0205528	0.010427	0.0761303
STT3B_HUMAN	Dolichyl-diphosphooligosaccharide--protein glycosyltransferase subunit STT3B	STT3B	0.39641	-1.33493	0.45197	-1.1457	0.42419	0.133808	-0.107882	-1.24032	-0.843282	1.0242	0.0344975	1.0624	0.0873271	1.0433	0.0270115	0.0258904	0.0609123	0.317561
STXB2_HUMAN	Syntaxin-binding protein 2	STXBP2	0.47263	-1.08122	0.46857	-1.09366	0.4706	0.00880109	-0.0080934	-1.08744	-0.725471	0.9624	-0.0552915	0.95319	-0.0691643	0.957795	0.00651245	0.00679942	-0.0622279	-0.27132
SUCA_HUMAN	Succinyl-CoA ligase [ADP/GDP-forming] subunit alpha, mitochondrial	SUCLG1	1.6362	0.710349	1.3402	0.422448	1.4882	0.203577	0.359423	0.566399	0.549009	1.0847	0.117296	0.96205	-0.0558162	1.02337	0.0867266	0.0847457	0.0307399	0.173271
SYAC_HUMAN	Alanine--tRNA ligase, cytoplasmic	AARS	2.4184	1.27405	1.8937	0.921208	2.15605	0.249499	0.227307	1.09763	0.958387	0.98898	-0.0159867	0.90119	-0.150097	0.945085	0.0620769	0.0656839	-0.0830418	-0.370856
SYCC_HUMAN	Cysteine--tRNA ligase, cytoplasmic	CARS	1.6304	0.705226	1.4529	0.538935	1.54165	0.117585	0.189019	0.622081	0.591919	1.0649	0.090718	1.18	0.238787	1.12245	0.081388	0.0725092	0.164752	0.814146
SYDC_HUMAN	Aspartate--tRNA ligase, cytoplasmic	DARS;DKFZp781B11202	0.98491	-0.0219362	0.89473	-0.160476	0.93982	0.0979622	-1.07408	-0.091206	0.0422465	0.95932	-0.059916	0.9442	-0.0828356	0.95176	0.0106915	0.0112334	-0.0713758	-0.315067
SYDM_HUMAN	Aspartate--tRNA ligase, mitochondrial	DARS2	7.5842	2.923	4.4553	2.15552	6.01975	0.542686	0.213718	2.53926	2.06933	1.0485	0.0683269	0.93606	-0.0953271	0.99228	0.0795071	0.0801257	-0.0135001	-0.0382939
SYEP_HUMAN	Bifunctional glutamate/proline--tRNA ligase;Glutamate--tRNA ligase;Proline--tRNA ligase	EPRS	1.2832	0.359746	1.2222	0.28948	1.2527	0.0496853	0.15306	0.324613	0.362685	0.97946	-0.0299415	0.97255	-0.0401557	0.976005	0.00488611	0.00500623	-0.0350486	-0.141343
SYG_HUMAN	Glycine--tRNA ligase	GARS	1.4002	0.485633	1.1305	0.176961	1.26535	0.218264	0.658817	0.331297	0.367835	1.0302	0.0429244	0.98906	-0.0158701	1.00963	0.0290904	0.0288129	0.0135272	0.0909562
SYIC_HUMAN	Isoleucine--tRNA ligase, cytoplasmic	IARS	1.0217	0.0309716	0.96907	-0.0453272	0.995385	0.0539514	-7.51645	-0.00717779	0.107	1.0019	0.00273852	0.98669	-0.0193312	0.994295	0.0107551	0.0108168	-0.00829634	-0.0134084
SYK_HUMAN	Lysine--tRNA ligase	KARS	2.6309	1.39556	2.4563	1.29649	2.5436	0.0700528	0.0520443	1.34602	1.1498	0.96921	-0.0451188	0.92921	-0.105923	0.94921	0.0282843	0.0297977	-0.0755211	-0.334891
SYMC_HUMAN	Methionine--tRNA ligase, cytoplasmic	MARS	1.6533	0.725349	1.5354	0.618615	1.59435	0.0754723	0.112313	0.671982	0.630374	0.9806	-0.0282633	0.9388	-0.0911103	0.9597	0.0295571	0.0307982	-0.0596868	-0.259168
SYMPK_HUMAN	Symplekin	SYMPK	0.73406	-0.44603	1.0658	0.0919367	0.89993	0.3804	-2.14859	-0.177047	-0.0239041	0.90226	-0.148385	0.88976	-0.168512	0.89601	0.00883883	0.00986466	-0.158448	-0.731466
SYNC_HUMAN	Asparagine--tRNA ligase, cytoplasmic	NARS	1.0432	0.0610158	0.96687	-0.0486062	1.00503	0.0775144	12.4926	0.0062048	0.117313	1.0095	0.0136409	1.0399	0.0564448	1.0247	0.021496	0.0209779	0.0350429	0.193849
SYNM_HUMAN	Probable asparagine--tRNA ligase, mitochondrial	NARS2	1.4962	0.581303	1.4281	0.514097	1.46215	0.0475218	0.0867662	0.5477	0.5346	1.1149	0.156914	0.93223	-0.101242	1.02357	0.129167	0.126193	0.0278361	0.159384
SYQ_HUMAN	Glutamine--tRNA ligase	QARS	1.1456	0.196103	1.1221	0.166201	1.13385	0.021144	0.11672	0.181152	0.252131	1.0186	0.0265876	1.0225	0.0321008	1.02055	0.00275772	0.00270219	0.0293442	0.166597
SYRC_HUMAN	Arginine--tRNA ligase, cytoplasmic	RARS	1.4775	0.563158	1.543	0.625738	1.51025	0.0442507	0.07444	0.594448	0.570625	0.98611	-0.0201795	0.97609	-0.0349139	0.9811	0.00708521	0.0072217	-0.0275467	-0.105468
SYSC_HUMAN	Serine--tRNA ligase, cytoplasmic	SARS	1.3329	0.414569	1.2933	0.371057	1.3131	0.0307673	0.0783257	0.392813	0.415241	1.0266	0.0378742	1.0292	0.0415234	1.0279	0.00183848	0.00178858	0.0396988	0.216114
SYVC_HUMAN	Valine--tRNA ligase	VARS	2.3936	1.25918	2.484	1.31267	2.4388	0.0378183	0.0294094	1.28592	1.10349	0.96441	-0.0522815	0.9408	-0.08804	0.952605	0.0166948	0.0175254	-0.0701608	-0.309257
SYWC_HUMAN	Tryptophan--tRNA ligase, cytoplasmic;T1-TrpRS;T2-TrpRS	WARS	2.695	1.43029	2.0504	1.03591	2.3727	0.278869	0.226153	1.2331	1.06278	0.96014	-0.0586833	0.96191	-0.0560262	0.961025	0.00125158	0.00130234	-0.0573547	-0.248016
SYYC_HUMAN	Tyrosine--tRNA ligase, cytoplasmic	YARS	1.5322	0.615605	1.2962	0.374288	1.4142	0.170636	0.344757	0.494946	0.493947	1.0272	0.0387171	1.0208	0.0297002	1.024	0.00452548	0.00441942	0.0342087	0.189859
SYYM_HUMAN	Tyrosine--tRNA ligase, mitochondrial	YARS2	1.6381	0.712023	1.747	0.80488	1.69255	0.0656592	0.0865701	0.758452	0.697009	1.147	0.197865	1.0491	0.0691522	1.09805	0.0692258	0.0630443	0.133509	0.664733
SZRD1_HUMAN	SUZ domain-containing protein 1	SZRD1	1.7829	0.834226	1.3842	0.469052	1.58355	0.258217	0.396257	0.651639	0.614697	0.84689	-0.239754	0.95291	-0.0695881	0.8999	0.0749675	0.0833064	-0.154671	-0.713401
T2FB_HUMAN	General transcription factor IIF subunit 2	GTF2F2	1.5818	0.661567	1.0494	0.0695647	1.3156	0.418609	1.1451	0.365566	0.394244	0.98244	-0.0255588	1.1293	0.175429	1.05587	0.103846	0.0983508	0.074935	0.384621
TAGL2_HUMAN	Transgelin-2	TAGLN2	0.87283	-0.196227	0.86925	-0.202157	0.87104	0.00419281	-0.0210491	-0.199192	-0.0409698	1.8919	0.919836	1.8759	0.907583	1.8839	0.0113137	0.00600547	0.913709	4.39581
TALDO_HUMAN	Transaldolase	TALDO1	0.50118	-0.996599	0.52398	-0.932416	0.51258	0.0453842	-0.0470542	-0.964508	-0.630737	1.0605	0.0847446	0.99412	-0.00850809	1.02731	0.0469377	0.04569	0.0381183	0.208556
TANC1_HUMAN	Protein TANC1	TANC1	0.28573	-1.80728	0.35796	-1.48213	0.321845	0.229913	-0.13979	-1.6447	-1.15491	0.98905	-0.0158846	0.96808	-0.0468018	0.978565	0.014828	0.0151528	-0.0313432	-0.123623
TB10B_HUMAN	TBC1 domain family member 10B	TBC1D10B	1.5602	0.641731	1.0118	0.0169241	1.286	0.441805	1.34154	0.329328	0.366318	0.99948	-0.000750397	0.99209	-0.0114571	0.995785	0.00522552	0.00524764	-0.00610374	-0.00292298
TB182_HUMAN	182 kDa tankyrase-1-binding protein	TNKS1BP1	0.55813	-0.841327	0.41992	-1.25181	0.489025	0.290258	-0.277342	-1.04657	-0.693976	1.2973	0.375512	1.1584	0.212134	1.22785	0.0982171	0.0799911	0.293823	1.43139
TBA1B_HUMAN	Tubulin alpha-1B chain	TUBA1B	1.1984	0.26111	1.2287	0.297133	1.21355	0.0254722	0.0912587	0.279121	0.327628	1.0709	0.0988238	1.0711	0.0990932	1.071	0.000141421	0.000132046	0.0989585	0.499506
TBA1C_HUMAN	Tubulin alpha-1C chain	TUBA1C	1.3985	0.48388	1.3664	0.45038	1.38245	0.0236883	0.0507104	0.46713	0.472511	1.0386	0.0546401	1.0721	0.100439	1.05535	0.0236881	0.0224457	0.0775398	0.397078
TBB3_HUMAN	Tubulin beta-3 chain	TUBB3	1.4348	0.52085	1.6128	0.689568	1.5238	0.119302	0.197125	0.605209	0.578917	1.0268	0.0381552	1.0488	0.0687396	1.0378	0.0155563	0.0149897	0.0534474	0.281863
TBB4A_HUMAN	Tubulin beta-4A chain	TUBB4A	0.67612	-0.564649	0.62322	-0.682187	0.64967	0.0831118	-0.133316	-0.623418	-0.367886	1.0539	0.075738	1.0638	0.0892269	1.05885	0.00700036	0.00661128	0.0824825	0.420715
TBB4B_HUMAN	Tubulin beta-4B chain	TUBB4B	1.1726	0.229711	0.90074	-0.150817	1.03667	0.269074	6.82119	0.0394468	0.14293	0.86813	-0.204017	1.0381	0.0539454	0.953115	0.120187	0.126099	-0.0750358	-0.33257
TBB6_HUMAN	Tubulin beta-6 chain	TUBB6	0.62046	-0.68859	0.58817	-0.765695	0.604315	0.0545215	-0.0749805	-0.727142	-0.447819	1.0664	0.0927487	1.039	0.0551957	1.0527	0.0193747	0.0184048	0.0739722	0.380017
TBCD_HUMAN	Tubulin-specific chaperone D	TBCD	1.0395	0.0558898	1.0561	0.0787464	1.0478	0.0161621	0.240086	0.0673181	0.164408	1.0541	0.0760117	0.94123	-0.0873808	0.997665	0.0798111	0.0799979	-0.00568453	-0.00091819
TBCD4_HUMAN	TBC1 domain family member 4	TBC1D4	1.9339	0.951513	2.5776	1.36603	2.25575	0.293107	0.252946	1.15877	1.0055	0.92298	-0.115629	0.88204	-0.181084	0.90251	0.028949	0.032076	-0.148356	-0.683204
TBCE_HUMAN	Tubulin-specific chaperone E	TBCE	0.7066	-0.501034	0.74573	-0.423275	0.726165	0.0549844	-0.118974	-0.462155	-0.243614	1.0019	0.00273852	0.954	-0.0679388	0.97795	0.0338704	0.0346341	-0.0326002	-0.129634
TBD2A_HUMAN	TBC1 domain family member 2A	TBC1D2	0.28003	-1.83635	0.06488	-3.94608	0.172455	1.49181	-0.51598	-2.89121	-2.11549	0.96864	-0.0459675	0.80926	-0.305325	0.88895	0.112699	0.126777	-0.175646	-0.81371
TBG1_HUMAN	Tubulin gamma-1 chain;Tubulin gamma-2 chain;Tubulin gamma chain	TUBG1;TUBG2	1.683	0.751035	1.6318	0.706464	1.6574	0.0315164	0.0432472	0.72875	0.67412	1.0149	0.0213376	1.0345	0.0489336	1.0247	0.0138593	0.0135252	0.0351356	0.194292
TBRG4_HUMAN	Protein TBRG4	TBRG4	2.0074	1.00533	1.8849	0.914488	1.94615	0.0642337	0.0669165	0.959908	0.852255	0.95963	-0.0594498	0.84548	-0.242157	0.902555	0.0807162	0.0894308	-0.150804	-0.694908
TCOF_HUMAN	Treacle protein	TCOF1	2.9152	1.54359	2.3924	1.25846	2.6538	0.201622	0.14391	1.40103	1.19219	1.0198	0.0282862	0.98453	-0.0224929	1.00216	0.0249397	0.0248858	0.00289666	0.0401188
TCP4_HUMAN	Activated RNA polymerase II transcriptional coactivator p15	SUB1	0.96272	-0.0548118	0.93028	-0.104263	0.9465	0.0349673	-0.439633	-0.0795375	0.0512385	1.0863	0.119423	1.0385	0.0545012	1.0624	0.0337997	0.0318145	0.0869619	0.442136
TCPA_HUMAN	T-complex protein 1 subunit alpha	TCP1	1.629	0.703987	1.5724	0.652968	1.6007	0.0360754	0.0531711	0.678477	0.63538	0.93084	-0.103395	0.91862	-0.12246	0.92473	0.00864084	0.00934418	-0.112927	-0.513776
TCPB_HUMAN	T-complex protein 1 subunit beta	CCT2	1.6112	0.688136	1.6725	0.742006	1.64185	0.0380923	0.0532706	0.715071	0.663579	0.95692	-0.0635298	0.95213	-0.0707695	0.954525	0.00338704	0.00354841	-0.0671497	-0.294857
TCPE_HUMAN	T-complex protein 1 subunit epsilon	CCT5	1.4854	0.570851	1.3995	0.484911	1.44245	0.0607688	0.115118	0.527881	0.519327	0.91406	-0.129639	0.92369	-0.114519	0.918875	0.00680944	0.00741063	-0.122079	-0.557542
TCPG_HUMAN	T-complex protein 1 subunit gamma	CCT3	1.5987	0.676899	1.4939	0.579084	1.5463	0.0691661	0.110139	0.627991	0.596474	0.89409	-0.161508	0.91942	-0.121204	0.906755	0.017911	0.0197529	-0.141356	-0.649727
TCPH_HUMAN	T-complex protein 1 subunit eta	CCT7	1.6612	0.732226	1.6273	0.70248	1.64425	0.0210333	0.0293207	0.717353	0.665338	0.94127	-0.0873195	0.94245	-0.085512	0.94186	0.000834386	0.000885892	-0.0864157	-0.386992
TCRG1_HUMAN	Transcription elongation regulator 1	TCERG1	2.1122	1.07875	2.0215	1.01543	2.06685	0.0447742	0.0427607	1.04709	0.919437	1.0237	0.033793	0.9034	-0.146563	0.96355	0.0850649	0.0882829	-0.0563851	-0.243379
TCTP_HUMAN	Translationally-controlled tumor protein	TPT1	0.65111	-0.619027	0.7687	-0.379507	0.709905	0.169366	-0.339229	-0.499267	-0.272213	1.0429	0.0606008	1.0957	0.131853	1.0693	0.0373352	0.0349156	0.0962268	0.486443
TECR_HUMAN	Very-long-chain enoyl-CoA reductase	TECR	0.59273	-0.754553	0.58838	-0.76518	0.590555	0.00751433	-0.00988902	-0.759866	-0.473036	1.0363	0.0514417	0.9364	-0.0948032	0.98635	0.07064	0.0716175	-0.0216807	-0.0774153
TERA_HUMAN	Transitional endoplasmic reticulum ATPase	VCP	1.3484	0.431249	1.326	0.407081	1.3372	0.0170892	0.0407696	0.419165	0.435548	1.0738	0.102725	1.0269	0.0382957	1.05035	0.0331633	0.0315736	0.0705105	0.363462
TGFI1_HUMAN	Transforming growth factor beta-1-induced transcript 1 protein	TGFB1I1	0.94578	-0.0804235	0.79435	-0.332153	0.870065	0.178	-0.862869	-0.206288	-0.0464383	1.0409	0.0578315	1.0882	0.121944	1.06455	0.0334462	0.0314181	0.0898876	0.456127
THIC_HUMAN	Acetyl-CoA acetyltransferase, cytosolic	ACAT2	4.5789	2.195	4.0229	2.00824	4.3009	0.132063	0.0628387	2.10162	1.73208	0.94329	-0.0842267	0.84352	-0.245506	0.893405	0.070548	0.0789654	-0.164866	-0.762158
THIL_HUMAN	Acetyl-CoA acetyltransferase, mitochondrial	ACAT1	2.137	1.09559	2.0256	1.01835	2.0813	0.0546152	0.0516716	1.05697	0.927052	0.99352	-0.00937909	0.90611	-0.142242	0.949815	0.0618082	0.0650739	-0.0758105	-0.336275
THIO_HUMAN	Thioredoxin	TXN	0.6501	-0.621266	0.60266	-0.730584	0.62638	0.077299	-0.11436	-0.675925	-0.40835	0.93437	-0.0979341	0.93039	-0.104093	0.93238	0.00281428	0.00301839	-0.101013	-0.4568
THOC3_HUMAN	THO complex subunit 3	THOC3	2.3405	1.22682	3.5832	1.84125	2.96185	0.434469	0.28322	1.53403	1.29469	0.90921	-0.137315	0.92172	-0.1176	0.915465	0.00884591	0.00966275	-0.127457	-0.583259
THOC4_HUMAN	THO complex subunit 4	ALYREF	0.50058	-0.998327	0.54599	-0.873054	0.523285	0.088582	-0.0946702	-0.935691	-0.60853	0.9078	-0.139554	0.98983	-0.0147473	0.948815	0.058004	0.0611331	-0.0771505	-0.342683
THTR_HUMAN	Thiosulfate sulfurtransferase	TST	0.43053	-1.21581	0.46517	-1.10417	0.44785	0.0789444	-0.068056	-1.15999	-0.781381	1.0171	0.0244615	0.75153	-0.412097	0.884315	0.187786	0.212352	-0.193818	-0.900611
TIF1B_HUMAN	Transcription intermediary factor 1-beta	TRIM28	3.3981	1.76473	2.6055	1.38156	3.0018	0.270941	0.172229	1.57314	1.32483	1.0616	0.0862403	1.0354	0.0501882	1.0485	0.0185262	0.0176692	0.0682142	0.352481
TIPRL_HUMAN	TIP41-like protein	TIPRL	1.2883	0.365469	1.0914	0.12618	1.18985	0.169203	0.688307	0.245824	0.301969	1.0186	0.0265876	0.89004	-0.168058	0.95432	0.0909056	0.095257	-0.0707351	-0.312004
TKT_HUMAN	Transketolase	TKT	1.1124	0.153676	1.1975	0.260026	1.15495	0.0752008	0.363551	0.206851	0.271935	1.0751	0.104471	1.0337	0.0478175	1.0544	0.0292742	0.0277639	0.0761442	0.390404
TLN1_HUMAN	Talin-1	TLN1	0.44643	-1.16349	0.55818	-0.841198	0.502305	0.227898	-0.227365	-1.00235	-0.659896	1.0555	0.0779266	1.038	0.0538064	1.04675	0.0123744	0.0118217	0.0658665	0.341254
TM165_HUMAN	Transmembrane protein 165	TMEM165	0.28811	-1.79531	0.38495	-1.37726	0.33653	0.295607	-0.186352	-1.58628	-1.10989	1.2961	0.374177	1.2685	0.343124	1.2823	0.0195161	0.0152196	0.35865	1.74141
TM214_HUMAN	Transmembrane protein 214	TMEM214	0.22976	-2.1218	0.35229	-1.50516	0.291025	0.436027	-0.240437	-1.81348	-1.28497	0.9588	-0.0606982	1.0586	0.0821576	1.0087	0.0705693	0.0699606	0.0107297	0.077578
TM41A_HUMAN	Transmembrane protein 41A	TMEM41A	1.2898	0.367147	1.3043	0.383276	1.29705	0.0114045	0.0303948	0.375212	0.401677	1.0196	0.0280033	0.90881	-0.137949	0.964205	0.0783404	0.0812487	-0.0549731	-0.236626
TM41B_HUMAN	Transmembrane protein 41B	TMEM41B	3.8664	1.95099	2.7212	1.44424	3.2938	0.358325	0.211075	1.69762	1.42075	1.3237	0.404576	1.3668	0.450802	1.34525	0.0304763	0.0226547	0.427689	2.07156
TM9S2_HUMAN	Transmembrane 9 superfamily member 2	TM9SF2	0.43135	-1.21307	0.59284	-0.754285	0.512095	0.324409	-0.329792	-0.983677	-0.645509	1.1537	0.206268	1.1211	0.164915	1.1374	0.0230517	0.020267	0.185592	0.913803
TM9S4_HUMAN	Transmembrane 9 superfamily member 4	TM9SF4	0.49558	-1.01281	0.61482	-0.701764	0.5552	0.219943	-0.256557	-0.857287	-0.548111	1.1946	0.256528	0.94901	-0.0755048	1.07181	0.173658	0.162024	0.0905114	0.459111
TMED4_HUMAN	Transmembrane emp24 domain-containing protein 4	TMED4	0.86288	-0.212768	1.0255	0.0363275	0.94419	0.176137	-1.99656	-0.0882203	0.0445473	1.0054	0.00776959	0.90668	-0.141335	0.95604	0.0698056	0.0730153	-0.0667825	-0.293101
TMED7_HUMAN	Transmembrane emp24 domain-containing protein 7	TMED7;TIRAP3	0.50036	-0.998962	0.49335	-1.01932	0.496855	0.0143931	-0.0142628	-1.00914	-0.665131	1.1761	0.234011	1.1031	0.141564	1.1396	0.0516188	0.0452955	0.187787	0.924303
TMEDA_HUMAN	Transmembrane emp24 domain-containing protein 10	TMED10	0.51646	-0.953271	0.5115	-0.967194	0.51398	0.00984461	-0.0102523	-0.960233	-0.627442	1.2292	0.29772	1.1378	0.186247	1.1835	0.0646296	0.0546088	0.241983	1.18348
TMM43_HUMAN	Transmembrane protein 43	TMEM43	0.61854	-0.693061	0.76914	-0.378682	0.69384	0.2223	-0.414838	-0.535872	-0.300421	1.0551	0.0773797	1.0317	0.0450235	1.0434	0.0165463	0.0158581	0.0612016	0.318945
TMM97_HUMAN	Transmembrane protein 97	TMEM97	1.4332	0.51924	1.1656	0.221073	1.2994	0.210836	0.569586	0.370156	0.397781	1.0054	0.00776959	0.95423	-0.0675911	0.979815	0.0361827	0.036928	-0.0299107	-0.116773
TMOD3_HUMAN	Tropomodulin-3	TMOD3	0.89051	-0.167296	0.80482	-0.313262	0.847665	0.103213	-0.429556	-0.240279	-0.0726322	1.0026	0.00374614	0.99554	-0.00644881	0.99907	0.00499217	0.00499682	-0.00135134	0.019804
TMX1_HUMAN	Thioredoxin-related transmembrane protein 1	TMX1	0.8555	-0.22516	0.94972	-0.0744259	0.90261	0.106585	-0.71155	-0.149793	-0.00290187	1.0913	0.126048	1.0833	0.115433	1.0873	0.00565685	0.00520266	0.12074	0.603671
TMX3_HUMAN	Protein disulfide-isomerase TMX3	TMX3	0.46122	-1.11647	0.48538	-1.04281	0.4733	0.0520852	-0.048243	-1.07964	-0.719463	1.0542	0.0761486	1.0246	0.0350608	1.0394	0.0209304	0.020137	0.0556047	0.292179
TNPO1_HUMAN	Transportin-1	TNPO1	0.82058	-0.285284	1.0409	0.0578315	0.93074	0.242619	-2.13336	-0.113726	0.0248919	0.98079	-0.0279838	1.0495	0.0697022	1.01514	0.0485853	0.0478605	0.0208592	0.126019
TNPO2_HUMAN	Transportin-2	TNPO2	0.80068	-0.320702	0.92383	-0.114301	0.862255	0.145948	-0.671021	-0.217502	-0.0550793	0.90088	-0.150593	0.97336	-0.0389546	0.93712	0.0512511	0.05469	-0.0947739	-0.426962
TNPO3_HUMAN	Transportin-3	TNPO3	1.2425	0.313246	1.2613	0.334911	1.2519	0.0153199	0.0472722	0.324079	0.362273	0.97348	-0.0387768	0.9987	-0.00187672	0.98609	0.0178332	0.0180848	-0.0203267	-0.0709403
TOIP1_HUMAN	Torsin-1A-interacting protein 1	TOR1AIP1	1.1014	0.139339	1.1481	0.199248	1.12475	0.0423626	0.250232	0.169293	0.242992	1.1191	0.162339	0.99167	-0.012068	1.05539	0.0901066	0.085378	0.0751355	0.38558
TOIP2_HUMAN	Torsin-1A-interacting protein 2	TOR1AIP2	0.48534	-1.04293	0.87065	-0.199835	0.677995	0.59616	-0.959407	-0.621384	-0.366319	1.1163	0.158725	1.1212	0.165044	1.11875	0.00346482	0.00309705	0.161884	0.80043
TOM70_HUMAN	Mitochondrial import receptor subunit TOM70	TOMM70A	1.6829	0.750949	1.5322	0.615605	1.60755	0.0957032	0.140065	0.683277	0.639078	0.93301	-0.100036	0.89504	-0.159976	0.914025	0.0268488	0.0293743	-0.130006	-0.595448
TOP1_HUMAN	DNA topoisomerase 1	TOP1	1.4644	0.55031	1.0664	0.0927487	1.2654	0.323544	1.00627	0.321529	0.360308	0.80534	-0.31233	0.82739	-0.273361	0.816365	0.0155917	0.0190989	-0.292845	-1.37418
TPC10_HUMAN	Trafficking protein particle complex subunit 10	TRAPPC10	1.3045	0.383497	1.7116	0.775346	1.50805	0.277079	0.478199	0.579421	0.559045	0.98373	-0.0236657	0.82593	-0.275909	0.90483	0.111581	0.123318	-0.149787	-0.690047
TPD54_HUMAN	Tumor protein D54	TPD52L2	0.77092	-0.375347	0.73563	-0.442948	0.753275	0.047801	-0.116831	-0.409147	-0.202765	0.94575	-0.0804692	0.93942	-0.0901578	0.942585	0.00447599	0.00474863	-0.0853135	-0.38172
TPIS_HUMAN	Triosephosphate isomerase	TPI1	0.89157	-0.16558	0.89506	-0.159944	0.893315	0.00398548	-0.0244866	-0.162762	-0.0128959	1.0325	0.0461418	1.0032	0.00460925	1.01785	0.0207182	0.0203549	0.0253755	0.147617
TPM1_HUMAN	Tropomyosin alpha-1 chain	TPM1	0.19013	-2.39494	0.26428	-1.91986	0.227205	0.335933	-0.155712	-2.1574	-1.55	1.6417	0.715191	1.586	0.665393	1.61385	0.0393858	0.0244049	0.690292	3.32738
TPM4_HUMAN	Tropomyosin alpha-4 chain	TPM4	0.16118	-2.63326	0.2144	-2.22162	0.18779	0.291068	-0.119907	-2.42744	-1.7581	1.273	0.348232	1.2237	0.29125	1.24835	0.0348604	0.0279252	0.319741	1.55533
TPMT_HUMAN	Thiopurine S-methyltransferase	TPMT	0.63847	-0.647309	0.70859	-0.496977	0.67353	0.106301	-0.185794	-0.572143	-0.328373	1.084	0.116365	1.208	0.27262	1.146	0.0876812	0.0765107	0.194493	0.95637
TPP2_HUMAN	Tripeptidyl-peptidase 2	TPP2	1.2795	0.35558	1.2209	0.287945	1.2502	0.0478252	0.148635	0.321763	0.360488	0.97697	-0.0336138	0.98024	-0.0287931	0.978605	0.00231224	0.00236279	-0.0312035	-0.122955
TPPC8_HUMAN	Trafficking protein particle complex subunit 8	TRAPPC8	0.8536	-0.228368	0.92832	-0.107306	0.89096	0.0856038	-0.510041	-0.167837	-0.0168068	0.98349	-0.0240177	0.99127	-0.01265	0.98738	0.00550129	0.0055716	-0.0183339	-0.06141
TPR_HUMAN	Nucleoprotein TPR	TPR	1.4182	0.504061	1.3261	0.40719	1.37215	0.0684984	0.150339	0.455625	0.463645	0.99579	-0.00608657	1.0368	0.0521376	1.01629	0.0289984	0.0285335	0.0230255	0.136379
TPSN_HUMAN	Tapasin	TAPBP	0.30655	-1.70581	0.40026	-1.32099	0.353405	0.272105	-0.179798	-1.5134	-1.05372	1.121	0.164786	0.99594	-0.00586926	1.05847	0.0884308	0.0835458	0.0794585	0.406253
TR150_HUMAN	Thyroid hormone receptor-associated protein 3	THRAP3	0.39072	-1.35579	0.32818	-1.60744	0.35945	0.177942	-0.1201	-1.48162	-1.02923	0.72583	-0.462296	0.90339	-0.146579	0.81461	0.125554	0.154128	-0.304438	-1.42962
TRABD_HUMAN	TraB domain-containing protein	TRABD	1.0155	0.0221902	1.2095	0.274411	1.1125	0.178347	1.2026	0.148301	0.226815	0.94223	-0.0858488	1.0302	0.0429244	0.986215	0.0622042	0.0630737	-0.0214622	-0.0763702
TRI23_HUMAN	E3 ubiquitin-protein ligase TRIM23	TRIM23	0.84553	-0.242072	0.90355	-0.146324	0.87454	0.0677044	-0.348636	-0.194198	-0.0371211	1.0143	0.0204844	0.94751	-0.0777869	0.980905	0.0472277	0.048147	-0.0286513	-0.11075
TRI25_HUMAN	E3 ubiquitin/ISG15 ligase TRIM25	TRIM25	0.67189	-0.573703	0.54445	-0.877129	0.60817	0.214554	-0.295767	-0.725416	-0.446488	0.94793	-0.0771476	0.92917	-0.105986	0.93855	0.0132653	0.0141338	-0.0915665	-0.411624
TRI38_HUMAN	Tripartite motif-containing protein 38	TRIM38	0.5299	-0.916208	0.54807	-0.867568	0.538985	0.0343937	-0.0385628	-0.891888	-0.574775	0.98103	-0.0276308	1.2291	0.297602	1.10506	0.175412	0.158735	0.134986	0.671796
TRI56_HUMAN	E3 ubiquitin-protein ligase TRIM56	TRIM56	1.4039	0.48944	1.4952	0.580338	1.44955	0.0642748	0.120165	0.534889	0.524728	0.92329	-0.115144	1.0582	0.0816123	0.990745	0.0953958	0.0962869	-0.016766	-0.0539119
TRIO_HUMAN	Triple functional domain protein	TRIO	0.36605	-1.44989	0.43159	-1.21227	0.39882	0.168023	-0.126231	-1.33108	-0.913222	1.2064	0.270708	1.2336	0.302875	1.22	0.0192333	0.015765	0.286792	1.39776
TRM1L_HUMAN	TRMT1-like protein	TRMT1L	1.7207	0.782996	1.2904	0.367818	1.50555	0.293575	0.510203	0.575407	0.555951	0.88464	-0.176838	0.83626	-0.257977	0.86045	0.0342098	0.0397581	-0.217407	-1.01342
TRM6_HUMAN	tRNA (adenine(58)-N(1))-methyltransferase non-catalytic subunit TRM6	TRMT6	6.788	2.76299	5.0523	2.33694	5.92015	0.30126	0.118143	2.54996	2.07758	0.88568	-0.175143	0.97091	-0.0425905	0.928295	0.0602667	0.0649219	-0.108867	-0.494356
TRM61_HUMAN	tRNA (adenine(58)-N(1))-methyltransferase catalytic subunit TRMT61A	TRMT61A	7.5582	2.91804	4.5611	2.18938	6.05965	0.515241	0.201762	2.55371	2.08047	0.90825	-0.138839	0.94737	-0.0780001	0.92781	0.027662	0.0298143	-0.108419	-0.492217
TSR1_HUMAN	Pre-rRNA-processing protein TSR1 homolog	TSR1	1.9809	0.986156	2.1392	1.09707	2.06005	0.078429	0.0752956	1.04161	0.915219	0.87678	-0.189713	0.91612	-0.126392	0.89645	0.0278176	0.0310308	-0.158052	-0.729573
TTC1_HUMAN	Tetratricopeptide repeat protein 1	TTC1	1.8282	0.870424	1.9569	0.96857	1.89255	0.0693998	0.0754758	0.919497	0.821114	1.248	0.319618	1.0172	0.0246034	1.1326	0.1632	0.144093	0.172111	0.849335
TTC37_HUMAN	Tetratricopeptide repeat protein 37	TTC37	0.83615	-0.258166	0.83619	-0.258097	0.83617	4.88006e-05	-0.000189053	-0.258132	-0.0863898	0.99706	-0.00424777	0.70704	-0.500136	0.85205	0.205075	0.240684	-0.252192	-1.17977
TTL_HUMAN	Tubulin--tyrosine ligase	TTL	1.197	0.259423	0.99103	-0.0129994	1.09401	0.192632	1.56342	0.123212	0.207481	0.93861	-0.0914023	0.82265	-0.281649	0.88063	0.0819961	0.0931107	-0.186526	-0.865738
TTL12_HUMAN	Tubulin--tyrosine ligase-like protein 12	TTLL12	1.8564	0.892508	1.7626	0.817705	1.8095	0.0528933	0.0618559	0.855106	0.771493	0.94049	-0.0885155	0.92908	-0.106125	0.934785	0.00806809	0.00863096	-0.0973204	-0.43914
TWF1_HUMAN	Twinfilin-1	TWF1	0.53467	-0.903279	0.58469	-0.774256	0.55968	0.0912332	-0.10877	-0.838768	-0.533839	1.0098	0.0140696	1.1011	0.138945	1.05545	0.0645588	0.0611671	0.0765075	0.392141
TWF2_HUMAN	Twinfilin-2	TWF2	0.9126	-0.131945	0.85199	-0.231092	0.882295	0.0701069	-0.386225	-0.181519	-0.0273501	1.0935	0.128953	1.0728	0.101381	1.08315	0.0146371	0.0135135	0.115167	0.57702
TXD12_HUMAN	Thioredoxin domain-containing protein 12	TXNDC12	1.2445	0.315566	1.4268	0.512783	1.33565	0.139453	0.336702	0.414175	0.431703	1.1516	0.20364	1.0651	0.0909889	1.10835	0.0611647	0.0551854	0.147314	0.730754
TXLNA_HUMAN	Alpha-taxilin	TXLNA	0.81525	-0.294686	0.91171	-0.133353	0.86348	0.114079	-0.533033	-0.214019	-0.0523959	0.96021	-0.0585781	1.0814	0.1129	1.0208	0.0856943	0.0839477	0.0271611	0.156156
TXND5_HUMAN	Thioredoxin domain-containing protein 5	TXNDC5	0.48773	-1.03585	0.66937	-0.579124	0.57855	0.322951	-0.399946	-0.807485	-0.509732	1.1123	0.153546	1.035	0.0496308	1.07365	0.0546594	0.0509098	0.101588	0.512083
TYB10_HUMAN	Thymosin beta-10	TMSB10	3.0479	1.60782	2.4034	1.26508	2.72565	0.242353	0.168717	1.43645	1.21949	1.0625	0.0874628	1.043	0.0607392	1.05275	0.0137886	0.0130977	0.074101	0.380633
U520_HUMAN	U5 small nuclear ribonucleoprotein 200 kDa helicase	SNRNP200	1.0582	0.0816123	1.1527	0.205017	1.10545	0.0872603	0.608872	0.143315	0.222973	0.93352	-0.0992472	0.96619	-0.0496212	0.949855	0.0231012	0.0243207	-0.0744342	-0.329693
U5S1_HUMAN	116 kDa U5 small nuclear ribonucleoprotein component	EFTUD2	1.0591	0.0828388	1.1024	0.140648	1.08075	0.0408771	0.365813	0.111743	0.198643	0.98335	-0.0242231	0.9852	-0.0215115	0.984275	0.00130815	0.00132905	-0.0228673	-0.0830897
UAP1_HUMAN	UDP-N-acetylhexosamine pyrophosphorylase;UDP-N-acetylgalactosamine pyrophosphorylase;UDP-N-acetylglucosamine pyrophosphorylase	UAP1	1.0758	0.10541	0.90836	-0.138664	0.99208	0.172586	-10.3799	-0.016627	0.0997185	1.6416	0.715103	1.7324	0.792772	1.687	0.0642053	0.0380589	0.753937	3.63175
UB2G1_HUMAN	Ubiquitin-conjugating enzyme E2 G1	UBE2G1	2.737	1.4526	2.9698	1.57037	2.8534	0.0832762	0.0550958	1.51148	1.27731	1.0416	0.0588014	0.98231	-0.0257497	1.01195	0.0419244	0.0414291	0.0165258	0.105296
UB2L3_HUMAN	Ubiquitin-conjugating enzyme E2 L3	UBE2L3	1.1046	0.143524	1.0741	0.103128	1.08935	0.0285641	0.231614	0.123326	0.207569	1.0148	0.0211954	0.97283	-0.0397404	0.993815	0.0296773	0.029862	-0.00927248	-0.0180765
UBA1_HUMAN	Ubiquitin-like modifier-activating enzyme 1	UBA1	1.2464	0.317767	1.2576	0.330673	1.252	0.00912591	0.0281473	0.32422	0.362382	1.1076	0.147437	1.0657	0.0918014	1.08665	0.0296278	0.0272652	0.119619	0.59831
UBA3_HUMAN	NEDD8-activating enzyme E1 catalytic subunit	UBA3	1.1002	0.137766	0.88179	-0.181493	0.990995	0.22575	-10.3254	-0.0218636	0.0956831	0.91573	-0.127006	0.87228	-0.197137	0.894005	0.0307238	0.0343665	-0.162071	-0.748792
UBA6_HUMAN	Ubiquitin-like modifier-activating enzyme 6	UBA6	0.167	-2.58208	0.17541	-2.5112	0.171205	0.0501218	-0.0196815	-2.54664	-1.84996	0.99327	-0.00974216	0.99234	-0.0110936	0.992805	0.000657609	0.000662375	-0.0104179	-0.023554
UBCP1_HUMAN	Ubiquitin-like domain-containing CTD phosphatase 1	UBLCP1	2.0016	1.00115	2.0771	1.05457	2.03935	0.0377715	0.0367476	1.02786	0.904622	1.1166	0.159112	1.0595	0.0833836	1.08805	0.0403758	0.0371084	0.121248	0.606099
UBE2O_HUMAN	Ubiquitin-conjugating enzyme E2 O	UBE2O	0.72472	-0.464504	0.76155	-0.392989	0.743135	0.0505688	-0.117946	-0.428747	-0.217869	1.0268	0.0381552	0.99357	-0.00930648	1.01018	0.0234972	0.0232603	0.0144244	0.0952466
UBE3A_HUMAN	Ubiquitin-protein ligase E3A	UBE3A	2.1139	1.07991	2.083	1.05866	2.09845	0.015022	0.0140486	1.06928	0.936543	0.99381	-0.00895804	1.0165	0.0236102	1.00516	0.0160443	0.015962	0.00732609	0.0613013
UBE3C_HUMAN	Ubiquitin-protein ligase E3C	UBE3C	1.7033	0.768333	1.6655	0.735955	1.6844	0.0228941	0.0304385	0.752144	0.692148	0.96719	-0.0481288	0.96481	-0.0516832	0.966	0.00168291	0.00174215	-0.049906	-0.212394
UBF1_HUMAN	Nucleolar transcription factor 1	UBTF	2.1572	1.10916	2.518	1.33228	2.3376	0.157768	0.129242	1.22072	1.05324	0.95657	-0.0640575	1.0562	0.078883	1.00639	0.070449	0.0700021	0.00741275	0.0617157
UBP10_HUMAN	Ubiquitin carboxyl-terminal hydrolase 10	USP10	0.8275	-0.273169	0.87363	-0.194906	0.850565	0.0553404	-0.23646	-0.234037	-0.0678221	0.88895	-0.169826	0.99768	-0.00335094	0.943315	0.0768837	0.0815038	-0.0865884	-0.387817
UBP15_HUMAN	Ubiquitin carboxyl-terminal hydrolase 15;Ubiquitin carboxyl-terminal hydrolase	USP15	1.2214	0.288536	1.8434	0.882369	1.5324	0.419904	0.717229	0.585452	0.563693	0.96478	-0.0517281	0.98635	-0.0198284	0.975565	0.0152523	0.0156343	-0.0357783	-0.144833
UBP48_HUMAN	Ubiquitin carboxyl-terminal hydrolase 48	USP48	1.9361	0.953153	1.5213	0.605305	1.7287	0.245966	0.315653	0.779229	0.713021	1.0802	0.111298	0.96884	-0.0456697	1.02452	0.0787434	0.0768588	0.0328144	0.183192
UBP5_HUMAN	Ubiquitin carboxyl-terminal hydrolase 5	USP5	0.98635	-0.0198284	1.0021	0.00302648	0.994225	0.0161609	-1.92369	-0.00840097	0.106058	1.0279	0.0396999	0.98309	-0.0246046	1.0055	0.0316855	0.0315123	0.00754766	0.0623609
UBQL1_HUMAN	Ubiquilin-1	UBQLN1	0.88383	-0.178159	0.88181	-0.18146	0.88282	0.0023342	-0.0129815	-0.17981	-0.0260333	0.95566	-0.0654307	1.0223	0.0318186	0.98898	0.0471216	0.0476467	-0.016806	-0.0541035
UBQL2_HUMAN	Ubiquilin-2	UBQLN2	2.0099	1.00712	1.8142	0.859334	1.91205	0.104503	0.111981	0.933229	0.831696	1.0054	0.00776959	0.99625	-0.00542028	1.00083	0.00647003	0.00646469	0.00117466	0.0318838
UBR4_HUMAN	E3 ubiquitin-protein ligase UBR4	UBR4	1.6992	0.764856	1.6161	0.692516	1.65765	0.0511515	0.0701969	0.728686	0.674071	0.96801	-0.0469061	0.94476	-0.0819802	0.956385	0.0164402	0.01719	-0.0644432	-0.281914
UBS3B_HUMAN	Ubiquitin-associated and SH3 domain-containing protein B	UBASH3B	17.648	4.14143	17.62	4.13914	17.634	0.00161982	0.000391234	4.14029	3.30312	1.0301	0.0427844	1.0298	0.0423642	1.02995	0.000212132	0.000205963	0.0425743	0.229865
UCHL3_HUMAN	Ubiquitin carboxyl-terminal hydrolase isozyme L3	UCHL3	1.2655	0.339708	1.1338	0.181166	1.19965	0.112106	0.430452	0.260437	0.313229	0.98209	-0.0260729	0.97531	-0.0360672	0.9787	0.00479418	0.00489852	-0.03107	-0.122317
UFL1_HUMAN	E3 UFM1-protein ligase 1	UFL1	0.62908	-0.668685	0.569	-0.813499	0.59904	0.1024	-0.138174	-0.741092	-0.458568	0.91326	-0.130902	0.99351	-0.00939361	0.953385	0.0567453	0.0595198	-0.070148	-0.309196
UGGG1_HUMAN	UDP-glucose:glycoprotein glucosyltransferase 1	UGGT1	0.36802	-1.44214	0.44948	-1.15367	0.40875	0.203981	-0.157161	-1.29791	-0.887661	1.101	0.138814	0.89352	-0.162428	0.99726	0.146711	0.147114	-0.0118068	-0.0301962
UGPA_HUMAN	UTP--glucose-1-phosphate uridylyltransferase	UGP2	0.68483	-0.546182	0.80068	-0.320702	0.742755	0.159438	-0.367842	-0.433442	-0.221487	1.0168	0.0240359	1.0743	0.103397	1.04555	0.0406586	0.0388873	0.0637164	0.330971
ULA1_HUMAN	NEDD8-activating enzyme E1 regulatory subunit	NAE1	1.9007	0.926531	1.672	0.741575	1.78635	0.130784	0.156805	0.834053	0.755269	0.98436	-0.0227421	0.96304	-0.0543324	0.9737	0.0150755	0.0154827	-0.0385372	-0.158027
USO1_HUMAN	General vesicular transport factor p115	USO1	0.57367	-0.801707	0.59395	-0.751587	0.58381	0.0354405	-0.0456327	-0.776647	-0.485968	1.0744	0.103531	0.98262	-0.0252945	1.02851	0.0648983	0.0630993	0.0391184	0.213338
USP9X_HUMAN	Probable ubiquitin carboxyl-terminal hydrolase FAF-X	USP9X	0.65393	-0.612792	0.83188	-0.265553	0.742905	0.245535	-0.559086	-0.439172	-0.225903	1.0243	0.0346383	1.0433	0.0611541	1.0338	0.013435	0.0129958	0.0478962	0.255316
UTRO_HUMAN	Utrophin	UTRN	0.65091	-0.61947	0.82744	-0.273273	0.739175	0.244798	-0.548417	-0.446372	-0.231451	1.0268	0.0381552	1.0599	0.0839282	1.04335	0.0234052	0.0224328	0.0610417	0.31818
VAC14_HUMAN	Protein VAC14 homolog	VAC14	0.31326	-1.67457	0.3597	-1.47513	0.33648	0.141021	-0.0895455	-1.57485	-1.10108	0.90918	-0.137362	0.90412	-0.145414	0.90665	0.00357796	0.00394635	-0.141388	-0.64988
VAPA_HUMAN	Vesicle-associated membrane protein-associated protein A	VAPA	0.97922	-0.0302951	1.0032	0.00460925	0.99121	0.0246811	-1.92177	-0.0128429	0.102635	1.0457	0.064469	1.0153	0.0219061	1.0305	0.021496	0.0208598	0.0431875	0.232798
VAPB_HUMAN	Vesicle-associated membrane protein-associated protein B/C	VAPB	1.2515	0.323658	1.1142	0.156008	1.18285	0.118547	0.494287	0.239833	0.297352	0.76828	-0.380296	0.75286	-0.409546	0.76057	0.0109036	0.0143361	-0.394921	-1.86233
VASP_HUMAN	Vasodilator-stimulated phosphoprotein	VASP	0.97086	-0.0426648	0.94373	-0.0835539	0.957295	0.028913	-0.458141	-0.0631094	0.0638983	1.0449	0.0633649	0.95213	-0.0707695	0.998515	0.0655983	0.0656959	-0.00370232	0.0085611
VAT1_HUMAN	Synaptic vesicle membrane protein VAT-1 homolog	VAT1	0.20375	-2.29513	0.24669	-2.01923	0.22522	0.19509	-0.0904377	-2.15718	-1.54983	0.88692	-0.173124	0.87363	-0.194906	0.880275	0.00939745	0.0106756	-0.184015	-0.853731
VATB2_HUMAN	V-type proton ATPase subunit B, brain isoform	ATP6V1B2	0.23843	-2.06836	0.24687	-2.01818	0.24265	0.0354867	-0.0173676	-2.04327	-1.46205	1.1007	0.138421	1.0902	0.124593	1.09545	0.00742462	0.00677769	0.131507	0.65516
VCIP1_HUMAN	Deubiquitinating protein VCIP135	VCPIP1	1.334	0.415759	1.3417	0.424062	1.33785	0.00587143	0.0139826	0.41991	0.436123	1.0684	0.0954519	0.90443	-0.144919	0.986415	0.115944	0.117541	-0.0247337	-0.0920152
VIGLN_HUMAN	Vigilin	HDLBP	0.26986	-1.88972	0.38059	-1.39369	0.325225	0.350744	-0.213646	-1.6417	-1.1526	0.98332	-0.0242671	1.0465	0.0655723	1.01491	0.044675	0.0440187	0.0206526	0.125031
VIME_HUMAN	Vimentin	VIM	0.1473	-2.76317	0.13654	-2.8726	0.14192	0.0773814	-0.0274608	-2.81789	-2.05899	0.81163	-0.301106	1.0606	0.0848807	0.936115	0.176048	0.188063	-0.108113	-0.49075
VINC_HUMAN	Vinculin	VCL	0.62578	-0.676273	0.70356	-0.507255	0.66467	0.119514	-0.201962	-0.591764	-0.343493	1.0399	0.0564448	1.0114	0.0163537	1.02565	0.0201525	0.0196486	0.0363992	0.200335
VP13C_HUMAN	Vacuolar protein sorting-associated protein 13C	VPS13C	0.68613	-0.543446	0.90562	-0.143022	0.795875	0.283142	-0.824925	-0.343234	-0.151971	0.9904	-0.0139168	1.1148	0.156785	1.0526	0.0879641	0.0835684	0.0714341	0.367879
VP26A_HUMAN	Vacuolar protein sorting-associated protein 26A	VPS26A	0.64571	-0.631042	0.78389	-0.351277	0.7148	0.197824	-0.402769	-0.491159	-0.265965	1.0115	0.0164963	0.97192	-0.0410905	0.99171	0.0279873	0.0282212	-0.0122971	-0.0325409
VPS18_HUMAN	Vacuolar protein sorting-associated protein 18 homolog	VPS18	0.62589	-0.676019	0.75176	-0.411656	0.688825	0.186933	-0.343729	-0.543837	-0.30656	1.0338	0.0479571	1.0614	0.0859685	1.0476	0.0195161	0.0186294	0.0669628	0.346496
VPS29_HUMAN	Vacuolar protein sorting-associated protein 29	VPS29	0.94794	-0.0771323	1.0957	0.131853	1.02182	0.147775	5.40108	0.0273602	0.133616	1.0437	0.0617071	1.0151	0.0216219	1.0294	0.0202233	0.0196457	0.0416645	0.225514
VPS35_HUMAN	Vacuolar protein sorting-associated protein 35	VPS35	0.74171	-0.431073	0.79504	-0.330901	0.768375	0.0708325	-0.185918	-0.380987	-0.181064	1.0369	0.0522768	1.0244	0.0347792	1.03065	0.00883883	0.00857598	0.043528	0.234426
VPS36_HUMAN	Vacuolar protein-sorting-associated protein 36	VPS36	1.3442	0.426748	1.4679	0.553754	1.40605	0.0898067	0.183185	0.490251	0.490328	1.0615	0.0861044	1.0268	0.0381552	1.04415	0.0245366	0.0234991	0.0621298	0.323384
VPS41_HUMAN	Vacuolar protein sorting-associated protein 41 homolog	VPS41	0.54715	-0.869992	0.97012	-0.0437649	0.758635	0.584231	-1.27874	-0.456878	-0.239548	1.0142	0.0203422	1.1239	0.168514	1.06905	0.0775696	0.0725594	0.0944279	0.47784
VPS4A_HUMAN	Vacuolar protein sorting-associated protein 4A	VPS4A	2.4361	1.28457	2.6814	1.42299	2.55875	0.0978728	0.072296	1.35378	1.15578	0.99638	-0.00523203	0.97676	-0.033924	0.98657	0.0138734	0.0140623	-0.019578	-0.0673597
VPS4B_HUMAN	Vacuolar protein sorting-associated protein 4B	VPS4B	0.49553	-1.01296	0.55407	-0.85186	0.5248	0.113912	-0.12217	-0.932408	-0.606	1.1054	0.144569	1.1133	0.154842	1.10935	0.00558614	0.00503551	0.149705	0.742189
VPS51_HUMAN	Vacuolar protein sorting-associated protein 51 homolog	VPS51	1.2381	0.308128	1.2455	0.316725	1.2418	0.00607912	0.0194578	0.312426	0.353293	0.94198	-0.0862317	0.88238	-0.180528	0.91218	0.0421436	0.0462009	-0.13338	-0.611583
WAC_HUMAN	WW domain-containing adapter protein with coiled-coil	WAC	2.3692	1.2444	1.7279	0.78902	2.04855	0.322002	0.31671	1.01671	0.896028	0.97852	-0.0313268	1.0823	0.1141	1.03041	0.0733835	0.0712178	0.0413868	0.224187
WAPL_HUMAN	Wings apart-like protein homolog	WAPAL	1.3903	0.475396	1.1806	0.23952	1.28545	0.16679	0.466599	0.357458	0.387996	0.92727	-0.108939	0.84993	-0.234584	0.8886	0.0546876	0.0615436	-0.171761	-0.795132
WASH7_HUMAN	WASH complex subunit 7	KIAA1033	0.57433	-0.800048	0.66271	-0.59355	0.61852	0.146016	-0.209552	-0.696799	-0.424436	0.9771	-0.0334219	0.85776	-0.221354	0.91743	0.0843861	0.091981	-0.127388	-0.582929
WDR1_HUMAN	WD repeat-containing protein 1	WDR1	0.35076	-1.51144	0.37039	-1.43288	0.360575	0.055551	-0.0377342	-1.47216	-1.02195	1.0215	0.0306892	1.0409	0.0578315	1.0312	0.0137179	0.0133028	0.0442603	0.237928
WDR12_HUMAN	Ribosome biogenesis protein WDR12	WDR12	5.95	2.57289	3.764	1.91227	4.857	0.467131	0.208301	2.24258	1.84071	0.99147	-0.012359	0.80521	-0.312563	0.89834	0.131706	0.14661	-0.162461	-0.750656
WDR5_HUMAN	WD repeat-containing protein 5	WDR5	1.7348	0.794769	1.5955	0.674009	1.66515	0.0853907	0.116275	0.734389	0.678466	0.95613	-0.0647213	0.98432	-0.0228007	0.970225	0.0199333	0.0205451	-0.043761	-0.183008
WDR55_HUMAN	WD repeat-containing protein 55	WDR55	3.0239	1.59641	2.8523	1.51213	2.9381	0.0595983	0.0383449	1.55427	1.31028	0.97118	-0.0421894	0.9801	-0.0289991	0.97564	0.00630739	0.00646488	-0.0355943	-0.143953
XPO1_HUMAN	Exportin-1	XPO1	1.5369	0.620023	1.3652	0.449112	1.45105	0.120852	0.226075	0.534568	0.52448	0.92872	-0.106684	0.91885	-0.122099	0.923785	0.00697914	0.00755494	-0.114392	-0.520778
XPO2_HUMAN	Exportin-2	CSE1L	2.603	1.38018	2.2254	1.15406	2.4142	0.159884	0.126179	1.26712	1.089	0.98433	-0.022786	0.99647	-0.00510172	0.9904	0.00858428	0.00866748	-0.0139439	-0.0404161
XPO5_HUMAN	Exportin-5	XPO5	4.1475	2.05224	3.3504	1.74433	3.74895	0.217724	0.114695	1.89829	1.57539	0.91232	-0.132388	0.93266	-0.100577	0.92249	0.0143826	0.015591	-0.116483	-0.530777
XPOT_HUMAN	Exportin-T	XPOT	1.3877	0.472696	1.3222	0.40294	1.35495	0.0493244	0.11266	0.437818	0.449923	1.1875	0.247928	1.1043	0.143132	1.1459	0.0588313	0.0513407	0.19553	0.96133
XRCC5_HUMAN	X-ray repair cross-complementing protein 5	XRCC5	1.8992	0.925392	1.5699	0.650673	1.73455	0.194256	0.246507	0.788032	0.719805	1.0133	0.0190614	0.97169	-0.041432	0.992495	0.0294227	0.0296452	-0.0111853	-0.027224
XRN2_HUMAN	5-3 exoribonuclease 2	XRN2	2.0561	1.03991	2.022	1.01578	2.03905	0.0170607	0.0165985	1.02785	0.90461	1.0034	0.00489684	0.96998	-0.0439731	0.98669	0.0236315	0.0239503	-0.0195381	-0.067169
YBOX1_HUMAN	Nuclease-sensitive element-binding protein 1	YBX1	1.3436	0.426104	1.1985	0.26123	1.27105	0.116583	0.339234	0.343667	0.377368	0.89805	-0.155132	0.96159	-0.0565062	0.92982	0.0449296	0.0483207	-0.105819	-0.479783
YBOX3_HUMAN	Y-box-binding protein 3	YBX3	2.2728	1.18447	1.6155	0.691981	1.94415	0.348243	0.371172	0.938226	0.835547	0.88666	-0.173547	0.93802	-0.0923094	0.91234	0.036317	0.0398064	-0.132928	-0.609424
YES_HUMAN	Tyrosine-protein kinase Yes	YES1	0.74032	-0.433779	1.3593	0.442864	1.04981	0.61988	136.465	0.0045424	0.116032	0.89412	-0.16146	1.0275	0.0391384	0.96081	0.0943139	0.0981608	-0.0611606	-0.266216
YKT6_HUMAN	Synaptobrevin homolog YKT6	YKT6	0.46418	-1.10724	0.58094	-0.783539	0.52256	0.228894	-0.242115	-0.945391	-0.616005	1.0951	0.131063	1.1999	0.262914	1.1475	0.0741048	0.0645793	0.196988	0.968305
YTHD2_HUMAN	YTH domain family protein 2	YTHDF2	1.5881	0.667302	1.4457	0.531768	1.5169	0.0958367	0.159852	0.599535	0.574545	0.93061	-0.103751	0.97093	-0.0425608	0.95077	0.0285105	0.0299868	-0.0731561	-0.323581
Z3H7A_HUMAN	Zinc finger CCCH domain-containing protein 7A	ZC3H7A	1.1163	0.158725	0.77044	-0.376245	0.94337	0.378281	-3.47812	-0.10876	0.0287187	0.95714	-0.0631981	1.2535	0.325962	1.10532	0.209558	0.18959	0.131382	0.654562
Z3H7B_HUMAN	Zinc finger CCCH domain-containing protein 7B	ZC3H7B	1.4163	0.502127	1.2446	0.315682	1.33045	0.131836	0.322414	0.408905	0.427641	0.8786	-0.186722	0.97349	-0.0387619	0.926045	0.0670974	0.0724558	-0.112742	-0.512888
ZCCHV_HUMAN	Zinc finger CCCH-type antiviral protein 1	ZC3HAV1	0.78933	-0.3413	0.83411	-0.26169	0.81172	0.0562921	-0.18671	-0.301495	-0.119806	1.0267	0.0380147	1.1242	0.168899	1.07545	0.0689429	0.0641061	0.103457	0.521018
ZN787_HUMAN	Zinc finger protein 787	ZNF787	3.0276	1.59817	2.3151	1.21107	2.67135	0.273721	0.194871	1.40462	1.19496	1.1248	0.169668	0.92225	-0.11677	1.02353	0.143224	0.139933	0.0264491	0.152752
ZNT1_HUMAN	Zinc transporter 1	SLC30A1	0.31805	-1.65267	0.55397	-0.85212	0.43601	0.566077	-0.451995	-1.2524	-0.85259	0.88488	-0.176446	0.98714	-0.0186734	0.93601	0.0723087	0.0772521	-0.0975598	-0.440285
ZNT7_HUMAN	Zinc transporter 7	SLC30A7	0.50331	-0.990481	0.6096	-0.714065	0.556455	0.195455	-0.229334	-0.852273	-0.544247	1.0895	0.123666	1.0478	0.0673634	1.06865	0.0294864	0.0275922	0.0955148	0.483038
ZO1_HUMAN	Tight junction protein ZO-1	TJP1	0.7207	-0.472529	1.2197	0.286526	0.9702	0.536733	-5.77124	-0.0930015	0.0408628	1.0364	0.0515809	1.1754	0.233152	1.1059	0.0982878	0.0888759	0.142366	0.707092
ZZEF1_HUMAN	Zinc finger ZZ-type and EF-hand domain-containing protein 1	ZZEF1	1.0781	0.108491	1.023	0.0328061	1.05055	0.0535173	0.757514	0.0706486	0.166975	1.0857	0.118626	1.0789	0.109561	1.0823	0.00480833	0.00444269	0.114093	0.571884

## Sheet: Invariant
The SILAC data of TGF-β-induced EMT in bladder cells
			TGF-β-induced EMT in HCV29									TGF-β-induced EMT in KK47
Swiss-prot	Protein names	Gene names	Ratio H/L normalized 1	log2 ratio H/L 1	Ratio H/L normalized 2	log2 ratio H/L 2	H/L average	STDEV log 2	CV	average log2	z-scores	Ratio H/L normalized	log2 ratio H/L	Ratio H/L normalized 2	log2 ratio H/L 2	H/L average	STDEV log 2	CV	average log2	z-scores
1433B_HUMAN	14-3-3 protein beta/alpha;14-3-3 protein beta/alpha, N-terminally processed	YWHAB	0.91455	-0.128866	0.99886	-0.00164561	0.956705	0.0899584	-1.37855	-0.0652558	0.0622442	1.0648	0.0905825	1.0291	0.0413832	1.04695	0.0252437	0.0241117	0.0659828	0.34181
1433E_HUMAN	14-3-3 protein epsilon	YWHAE	1.8579	0.893673	1.7074	0.771801	1.78265	0.0861764	0.103486	0.832737	0.754255	0.99238	-0.0110354	0.99575	-0.00614452	0.994065	0.00238295	0.00239718	-0.00858998	-0.0148127
1433F_HUMAN	14-3-3 protein eta	YWHAH	1.2524	0.324695	1.2147	0.2806	1.23355	0.0311801	0.103025	0.302648	0.345758	0.96449	-0.0521618	1.0406	0.0574156	1.00255	0.0538179	0.0536813	0.0026269	0.0388288
1433G_HUMAN	14-3-3 protein gamma;14-3-3 protein gamma, N-terminally processed	YWHAG	0.57753	-0.792032	0.63003	-0.666508	0.60378	0.0887593	-0.12171	-0.72927	-0.449458	0.98453	-0.0224929	0.96351	-0.0536285	0.97402	0.0148634	0.0152598	-0.0380607	-0.155748
1433T_HUMAN	14-3-3 protein theta	YWHAQ	0.9487	-0.0759761	0.74678	-0.421245	0.84774	0.244142	-0.982025	-0.24861	-0.0790525	1.0119	0.0170667	1.011	0.015783	1.01145	0.000636396	0.000629192	0.0164249	0.104813
1433Z_HUMAN	14-3-3 protein zeta/delta	YWHAZ	1.1265	0.171847	1.0564	0.0791562	1.09145	0.0655425	0.522244	0.125502	0.209246	1.0582	0.0816123	1.0097	0.0139267	1.03395	0.0342947	0.0331686	0.0477695	0.25471
1C07_HUMAN	HLA class I histocompatibility antigen, Cw-7 alpha chain	HLA-C	0.0083154	-6.91	0.022512	-5.47316	0.0154137	1.016	-0.164093	-6.19158	-4.65882	1.1251	0.170053	0.98513	-0.021614	1.05512	0.0989737	0.0938037	0.0742196	0.3812
2A5D_HUMAN	Serine/threonine-protein phosphatase 2A 56 kDa regulatory subunit delta isoform;Serine/threonine-protein phosphatase 2A 56 kDa regulatory subunit gamma isoform	PPP2R5D;PPP2R5C	1.8088	0.855033	1.7321	0.792522	1.77045	0.0442017	0.0536573	0.823778	0.747351	0.99202	-0.0115589	1.0554	0.0777899	1.02371	0.0448164	0.0437784	0.0331155	0.184632
2ABA_HUMAN	Serine/threonine-protein phosphatase 2A 55 kDa regulatory subunit B alpha isoform;Serine/threonine-protein phosphatase 2A 55 kDa regulatory subunit B beta isoform	PPP2R2A;PPP2R2B	1.1912	0.252416	1.0958	0.131985	1.1435	0.0851577	0.443068	0.1922	0.260645	1.0302	0.0429244	1.0116	0.0166389	1.0209	0.0131522	0.0128829	0.0297817	0.168689
3BP1_HUMAN	SH3 domain-binding protein 1	SH3BP1	0.84004	-0.25147	0.79153	-0.337284	0.815785	0.0606797	-0.206129	-0.294377	-0.114321	1.079	0.109695	1.125	0.169925	1.102	0.0325269	0.0295163	0.13981	0.694866
4F2_HUMAN	4F2 cell-surface antigen heavy chain	SLC3A2	1.1004	0.138028	1.3605	0.444137	1.23045	0.216452	0.743609	0.291083	0.336845	0.93897	-0.090849	1.0311	0.0441843	0.985035	0.0651457	0.0661355	-0.0233324	-0.0853139
A16A1_HUMAN	Aldehyde dehydrogenase family 16 member A1	ALDH16A1	0.82459	-0.278251	0.94405	-0.0830648	0.88432	0.138018	-0.763972	-0.180658	-0.026687	0.95028	-0.0735754	0.84264	-0.247012	0.89646	0.076113	0.0849039	-0.160294	-0.74029
A4_HUMAN	Amyloid beta A4 protein;N-APP;Soluble APP-alpha;Soluble APP-beta;C99;Beta-amyloid protein 42;Beta-amyloid protein 40;C83;P3(42);P3(40);C80;Gamma-secretase C-terminal fragment 59;Gamma-secretase C-terminal fragment 57;Gamma-secretase C-terminal fragment 50;C31	APP	0.54577	-0.873635	1.8187	0.862908	1.18223	1.22792	-228.931	-0.00536371	0.108398	0.95467	-0.066926	0.98534	-0.0213065	0.970005	0.021687	0.0223576	-0.0441162	-0.184706
A6H8Z3_HUMAN	Rab3 GTPase-activating protein catalytic subunit	RAB3GAP1	0.70289	-0.508629	0.68898	-0.537466	0.695935	0.0203907	-0.0389844	-0.523048	-0.290539	1.2433	0.314174	1.1069	0.146525	1.1751	0.0964494	0.0820776	0.23035	1.12785
A6NHK2_HUMAN	Small nuclear ribonucleoprotein E	SNRPE	1.3559	0.439251	1.2834	0.359971	1.31965	0.0560593	0.140285	0.399611	0.42048	0.79727	-0.32686	0.93193	-0.101707	0.8646	0.095219	0.110131	-0.214283	-0.99848
A6NKB8_HUMAN	Aminopeptidase B	RNPEP	0.84392	-0.244822	0.87401	-0.194278	0.858965	0.0357397	-0.162786	-0.21955	-0.056658	1.0657	0.0918014	0.98355	-0.0239297	1.02463	0.0580888	0.0566928	0.0339358	0.188555
A6NKZ9_HUMAN	Nucleolysin TIAR	TIAL1	0.74515	-0.424397	0.70062	-0.513296	0.722885	0.0628609	-0.134076	-0.468847	-0.248771	0.91963	-0.120875	0.98285	-0.0249568	0.95124	0.0447033	0.0469948	-0.0729157	-0.322432
A6NLH6_HUMAN	Protein cornichon homolog 4	CNIH4	0.75703	-0.401578	0.762	-0.392137	0.759515	0.00667546	-0.0168208	-0.396857	-0.193294	1.0395	0.0558898	0.95801	-0.0618874	0.998755	0.0576221	0.057694	-0.00299881	0.0119255
A8K7Q2_HUMAN	Heat shock cognate 71 kDa protein	HSPA8	0.98614	-0.0201356	1.1127	0.154065	1.04942	0.123178	1.83945	0.0669645	0.164136	1.0071	0.0102069	0.9967	-0.00476877	1.0019	0.00735391	0.00733996	0.00271909	0.0392696
A8MUB1_HUMAN	Tubulin alpha-4A chain	TUBA4A	1.0013	0.00187429	1.1416	0.191057	1.07145	0.133773	1.38674	0.0964658	0.18687	0.95558	-0.0655514	1.2042	0.268075	1.07989	0.175801	0.162795	0.101262	0.510521
A8MZB2_HUMAN	N-alpha-acetyltransferase 20	NAA20	1.949	0.962734	1.3958	0.481092	1.6724	0.340572	0.471763	0.721913	0.668852	0.95715	-0.0631831	1.1375	0.185867	1.04732	0.127527	0.121764	0.0613417	0.319615
AAPK1_HUMAN	5-AMP-activated protein kinase catalytic subunit alpha-1	PRKAA1	1.1421	0.191689	1.2954	0.373398	1.21875	0.128487	0.454753	0.282543	0.330265	1.0656	0.091666	1.0726	0.101112	1.0691	0.00494975	0.00462983	0.0963891	0.487219
ABCF2_HUMAN	ATP-binding cassette sub-family F member 2	ABCF2	1.6536	0.72561	2.0095	1.00684	1.83155	0.198857	0.229568	0.866223	0.78006	0.82196	-0.28286	1.0132	0.018919	0.91758	0.135227	0.147374	-0.13197	-0.604844
ABI2_HUMAN	Abl interactor 2;Abl interactor 1	ABI2;ABI1	1.0311	0.0441843	1.1017	0.139731	1.0664	0.067562	0.734707	0.0919578	0.183396	0.9626	-0.0549917	0.95254	-0.0701484	0.95757	0.00711349	0.00742869	-0.06257	-0.272956
ABRAL_HUMAN	Costars family protein ABRACL	ABRACL	0.75653	-0.402531	0.75107	-0.412981	0.7538	0.00738921	-0.0181217	-0.407756	-0.201693	1.0774	0.107554	1.0434	0.0612923	1.0604	0.0240416	0.0226722	0.0844232	0.429995
ACADV_HUMAN	Very long-chain specific acyl-CoA dehydrogenase, mitochondrial	ACADVL	0.88864	-0.170329	0.83997	-0.25159	0.864305	0.0574604	-0.272376	-0.21096	-0.050038	1.0944	0.13014	0.92746	-0.108643	1.01093	0.118044	0.116768	0.0107486	0.0776682
ACBP_HUMAN	Acyl-CoA-binding protein	DBI	0.80315	-0.316259	0.82443	-0.278531	0.81379	0.0266774	-0.0897036	-0.297395	-0.116647	1.1184	0.161436	1.0492	0.0692897	1.0838	0.0489318	0.0451484	0.115363	0.577956
ACL6A_HUMAN	Actin-like protein 6A	ACTL6A	1.4639	0.549817	1.7905	0.840363	1.6272	0.205447	0.295569	0.69509	0.648181	0.92283	-0.115863	0.89964	-0.15258	0.911235	0.0163978	0.0179951	-0.134222	-0.61561
ACLY_HUMAN	ATP-citrate synthase	ACLY	0.95246	-0.0702696	1.2099	0.274888	1.08118	0.244063	2.38555	0.102309	0.191373	0.92734	-0.10883	0.84537	-0.242345	0.886355	0.0579615	0.0653931	-0.175587	-0.813429
ACOC_HUMAN	Cytoplasmic aconitate hydratase	ACO1;IRP1	0.61469	-0.702069	0.72148	-0.470969	0.668085	0.163413	-0.278614	-0.586519	-0.339451	1.0297	0.0422241	0.92627	-0.110495	0.977985	0.0731361	0.0747824	-0.0341356	-0.136977
ACON_HUMAN	Aconitate hydratase, mitochondrial	ACO2	1.1591	0.213005	1.1784	0.236829	1.16875	0.0168463	0.0749001	0.224917	0.285857	0.93603	-0.0953733	0.81593	-0.293483	0.87598	0.0849235	0.0969469	-0.194428	-0.903528
ACOT9_HUMAN	Acyl-coenzyme A thioesterase 9, mitochondrial	ACOT9	1.3714	0.455649	1.2425	0.313246	1.30695	0.100695	0.26192	0.384448	0.408794	1.1249	0.169797	0.9798	-0.0294408	1.05235	0.102601	0.0974972	0.070178	0.361872
ACPH_HUMAN	Acylamino-acid-releasing enzyme	APEH	1.2092	0.274053	1.3018	0.380508	1.2555	0.075275	0.230002	0.32728	0.36474	0.93305	-0.0999737	0.90611	-0.142242	0.91958	0.0190495	0.0207154	-0.121108	-0.552896
ACSL3_HUMAN	Long-chain-fatty-acid--CoA ligase 3	ACSL3	0.84292	-0.246532	0.94292	-0.0847927	0.89292	0.114367	-0.690362	-0.165663	-0.0151312	1.1848	0.244644	1.0097	0.0139267	1.09725	0.123814	0.112841	0.129285	0.644534
ACSL4_HUMAN	Long-chain-fatty-acid--CoA ligase 4	ACSL4	0.47575	-1.07172	0.89041	-0.167458	0.68308	0.639413	-1.03199	-0.619591	-0.364938	1.1562	0.209391	0.99956	-0.000634926	1.07788	0.110761	0.102758	0.104378	0.525424
ACTBL_HUMAN	Beta-actin-like protein 2	ACTBL2	0.76129	-0.393482	0.75834	-0.399083	0.759815	0.00396072	-0.00999469	-0.396283	-0.192852	1.0626	0.0875986	1.0693	0.0966667	1.06595	0.00473762	0.0044445	0.0921326	0.466864
ACTG_HUMAN	Actin, cytoplasmic 2;Actin, cytoplasmic 2, N-terminally processed;Actin, cytoplasmic 1;Actin, cytoplasmic 1, N-terminally processed	ACTG1;ACTB	0.77174	-0.373813	0.75951	-0.396859	0.765625	0.0162959	-0.0422902	-0.385336	-0.184416	1.0768	0.10675	1.058	0.0813396	1.0674	0.0132936	0.0124542	0.094045	0.476009
ADA10_HUMAN	Disintegrin and metalloproteinase domain-containing protein 10	ADAM10	0.46634	-1.10055	1.077	0.107018	0.77167	0.853877	-1.71888	-0.496764	-0.270284	0.94463	-0.0821787	0.8889	-0.169907	0.916765	0.0394071	0.0429849	-0.126043	-0.576497
ADAS_HUMAN	Alkyldihydroxyacetonephosphate synthase, peroxisomal	AGPS	0.57725	-0.792732	0.75775	-0.400206	0.6675	0.277558	-0.465334	-0.596469	-0.347119	1.0955	0.131589	1.0687	0.0958569	1.0821	0.0189505	0.0175127	0.113723	0.570114
ADK_HUMAN	Adenosine kinase	ADK	0.80007	-0.321802	0.80176	-0.318758	0.800915	0.00215258	-0.00672095	-0.32028	-0.134282	0.98255	-0.0253973	0.99999	-1.4427e-05	0.99127	0.0123319	0.0124405	-0.0127058	-0.0344956
ADNP_HUMAN	Activity-dependent neuroprotector homeobox protein	ADNP	1.7334	0.793605	1.7555	0.811882	1.74445	0.0129241	0.0160999	0.802743	0.731141	0.9967	-0.00476877	0.99083	-0.0132905	0.993765	0.00415072	0.00417676	-0.00902966	-0.0169153
AES_HUMAN	Amino-terminal enhancer of split	AES	0.79609	-0.328997	1.3683	0.452385	1.0822	0.55252	8.95581	0.061694	0.160074	1.0835	0.115699	0.96514	-0.0511899	1.02432	0.0836932	0.0817061	0.0322546	0.180515
AGO2_HUMAN	Protein argonaute-2	EIF2C2	2.0711	1.0504	1.7291	0.790021	1.9001	0.184114	0.200078	0.920209	0.821663	1.0994	0.136716	1.1403	0.189413	1.11985	0.0289207	0.0258255	0.163065	0.806076
AHNK_HUMAN	Neuroblast differentiation-associated protein AHNAK	AHNAK	0.75391	-0.407536	0.77801	-0.362139	0.76596	0.0321001	-0.0834121	-0.384838	-0.184032	0.9106	-0.135111	0.93401	-0.0984901	0.922305	0.0165534	0.0179478	-0.1168	-0.532297
AIFM1_HUMAN	Apoptosis-inducing factor 1, mitochondrial	AIFM1	1.4475	0.533563	1.3592	0.442758	1.40335	0.0642092	0.131533	0.488161	0.488718	0.98737	-0.0183373	0.88621	-0.174279	0.93679	0.0715309	0.0763575	-0.0963084	-0.4343
AIFM2_HUMAN	Apoptosis-inducing factor 2	AIFM2	0.679	-0.558517	0.8513	-0.23226	0.76515	0.230698	-0.583471	-0.395388	-0.192163	0.92127	-0.118304	0.96703	-0.0483674	0.94415	0.0323572	0.0342713	-0.0833358	-0.372262
AIMP1_HUMAN	Aminoacyl tRNA synthase complex-interacting multifunctional protein 1;Endothelial monocyte-activating polypeptide 2	AIMP1	1.5144	0.598746	1.2946	0.372506	1.4045	0.159976	0.329422	0.485626	0.486765	0.93483	-0.0972241	0.92769	-0.108285	0.93126	0.00504874	0.00542141	-0.102755	-0.465128
AIMP2_HUMAN	Aminoacyl tRNA synthase complex-interacting multifunctional protein 2	AIMP2	1.8751	0.906968	1.6291	0.704075	1.7521	0.143467	0.178104	0.805521	0.733282	0.93112	-0.102961	1.0073	0.0104934	0.96921	0.0538674	0.0555787	-0.0462338	-0.194833
AK1A1_HUMAN	Alcohol dehydrogenase [NADP(+)]	AKR1A1	0.74399	-0.426645	0.84232	-0.24756	0.793155	0.126632	-0.37565	-0.337102	-0.147246	1.0265	0.0377336	0.94703	-0.078518	0.986765	0.0561938	0.0569475	-0.0203922	-0.0712532
AKIB1_HUMAN	Ankyrin repeat and IBR domain-containing protein 1	ANKIB1	0.58499	-0.773516	0.86765	-0.204815	0.72632	0.402132	-0.822079	-0.489166	-0.264429	0.94791	-0.077178	0.79537	-0.330302	0.87164	0.107862	0.123746	-0.20374	-0.94806
AL7A1_HUMAN	Alpha-aminoadipic semialdehyde dehydrogenase	ALDH7A1	0.73675	-0.440753	0.70706	-0.500095	0.721905	0.0419615	-0.0891993	-0.470424	-0.249986	1.007	0.0100637	0.90875	-0.138045	0.957875	0.0694732	0.0725285	-0.0639905	-0.279749
ALDR_HUMAN	Aldose reductase	AKR1B1	0.054264	-4.20386	0.059726	-4.0655	0.056995	0.0978379	-0.0236628	-4.13468	-3.07373	1.0314	0.044604	1.0077	0.0110662	1.01955	0.0167584	0.0164371	0.0278351	0.159379
ALG6_HUMAN	Dolichyl pyrophosphate Man9GlcNAc2 alpha-1,3-glucosyltransferase	ALG6	1.3403	0.422556	1.5805	0.660381	1.4604	0.168168	0.310577	0.541468	0.529798	0.98367	-0.0237537	0.93973	-0.0896818	0.9617	0.0310703	0.0323077	-0.0567177	-0.24497
AMPD2_HUMAN	AMP deaminase 2	AMPD2	0.51103	-0.96852	0.64004	-0.643766	0.575535	0.229636	-0.284857	-0.806143	-0.508698	0.91662	-0.125604	0.94831	-0.0765693	0.932465	0.0224082	0.0240312	-0.101087	-0.457152
ANXA2_HUMAN	Annexin A2;Annexin;Putative annexin A2-like protein	ANXA2;ANXA2P2	0.87375	-0.194708	0.90472	-0.144457	0.889235	0.0355327	-0.209531	-0.169582	-0.0181517	1.0434	0.0612923	0.95555	-0.0655967	0.999475	0.0621193	0.062152	-0.0021522	0.0159741
AP1G1_HUMAN	AP-1 complex subunit gamma-1	AP1G1	0.9302	-0.104387	1.073	0.10165	1.0016	0.14569	-106.457	-0.00136854	0.111477	1.0503	0.0708015	1.0709	0.0988238	1.0606	0.0145664	0.0137341	0.0848126	0.431858
AP2A1_HUMAN	AP-2 complex subunit alpha-1	AP2A1	0.63123	-0.663762	0.72901	-0.455989	0.68012	0.146918	-0.262411	-0.559876	-0.31892	1.1913	0.252537	1.2287	0.297133	1.21	0.0264458	0.021856	0.274835	1.34058
AP2A2_HUMAN	AP-2 complex subunit alpha-2	AP2A2	0.6582	-0.603402	0.77113	-0.374954	0.714665	0.161537	-0.330222	-0.489178	-0.264439	1.0207	0.0295589	1.1132	0.154713	1.06695	0.0654074	0.0613031	0.0921359	0.466879
AP3D1_HUMAN	AP-3 complex subunit delta-1	AP3D1	0.59201	-0.756307	0.54473	-0.876387	0.56837	0.0849095	-0.104012	-0.816347	-0.516561	0.9573	-0.062957	0.87504	-0.192579	0.91617	0.0581666	0.0634889	-0.127768	-0.584747
AP3M1_HUMAN	AP-3 complex subunit mu-1	AP3M1	0.73156	-0.450952	0.85168	-0.231617	0.79162	0.155093	-0.454441	-0.341284	-0.150469	1.0152	0.021764	0.96123	-0.0570464	0.988215	0.0381626	0.0386177	-0.0176412	-0.0580976
APEX1_HUMAN	DNA-(apurinic or apyrimidinic site) lyase;DNA-(apurinic or apyrimidinic site) lyase, mitochondrial	APEX1	1.6401	0.713784	1.2841	0.360758	1.4621	0.249627	0.464621	0.537271	0.526563	0.94229	-0.085757	0.90525	-0.143612	0.92377	0.0261912	0.0283526	-0.114684	-0.522178
APMAP_HUMAN	Adipocyte plasma membrane-associated protein	APMAP	0.90522	-0.14366	1.1297	0.17594	1.01746	0.225991	14.0019	0.01614	0.124969	1.1922	0.253626	1.0826	0.1145	1.1374	0.0774989	0.0681369	0.184063	0.906495
AQR_HUMAN	Intron-binding protein aquarius	AQR	1.8943	0.921665	1.7358	0.795601	1.81505	0.0891408	0.103817	0.858633	0.774211	0.93357	-0.0991699	1.0249	0.0354832	0.979235	0.0645801	0.0659495	-0.0318434	-0.126015
ARF1_HUMAN	ADP-ribosylation factor 1;ADP-ribosylation factor 3;ADP-ribosylation factor 5	ARF1;ARF3;ARF5	0.6958	-0.523255	0.79951	-0.322812	0.747655	0.141735	-0.335044	-0.423034	-0.213466	1.0019	0.00273852	1.0156	0.0223323	1.00875	0.00968736	0.00960333	0.0125354	0.0862133
ARF6_HUMAN	ADP-ribosylation factor 6	ARF6	0.86711	-0.205713	0.88066	-0.183343	0.873885	0.0158181	-0.0813151	-0.194528	-0.0373755	1.0354	0.0501882	0.99155	-0.0122426	1.01348	0.0310066	0.0305944	0.0189728	0.116998
ARFP1_HUMAN	Arfaptin-1	ARFIP1	3.1241	1.64344	1.052	0.0731347	2.08805	1.11037	1.29371	0.858288	0.773945	3.6765	1.87833	1.0334	0.0473988	2.35495	1.86895	0.793628	0.962866	4.63089
ARH40_HUMAN	Rho guanine nucleotide exchange factor 40	ARHGEF40	0.51935	-0.945221	0.66844	-0.58113	0.593895	0.257451	-0.337342	-0.763175	-0.475586	1.2256	0.293488	1.1294	0.175557	1.1775	0.0680237	0.0577696	0.234522	1.1478
ARHG2_HUMAN	Rho guanine nucleotide exchange factor 2	ARHGEF2	1.5106	0.595122	1.3597	0.443288	1.43515	0.107362	0.206782	0.519205	0.512641	0.88756	-0.172083	0.90176	-0.149185	0.89466	0.0100409	0.0112232	-0.160634	-0.741919
ARI1_HUMAN	E3 ubiquitin-protein ligase ARIH1	ARIH1	0.64926	-0.623132	0.74582	-0.423101	0.69754	0.141443	-0.270386	-0.523116	-0.290592	0.98944	-0.0153159	1.0807	0.111966	1.03507	0.0645306	0.0623442	0.0483251	0.257367
ARI1A_HUMAN	AT-rich interactive domain-containing protein 1A	ARID1A	1.7207	0.782996	0.98482	-0.022068	1.35276	0.569266	1.49624	0.380464	0.405724	1.005	0.0071955	0.89304	-0.163203	0.94902	0.0791677	0.0834204	-0.0780039	-0.346764
ARNT_HUMAN	Aryl hydrocarbon receptor nuclear translocator	ARNT	1.8238	0.866948	1.9609	0.971516	1.89235	0.073941	0.0804379	0.919232	0.82091	1.0062	0.00891709	1.0489	0.0688771	1.02755	0.0301935	0.0293839	0.0388971	0.21228
ASCC3_HUMAN	Activating signal cointegrator 1 complex subunit 3	ASCC3	0.89358	-0.162331	0.99499	-0.00724607	0.944285	0.109662	-1.29335	-0.0847886	0.0471918	1.0777	0.107956	1.0815	0.113034	1.0796	0.00268701	0.00248889	0.110495	0.554675
ASNA_HUMAN	ATPase ASNA1	ASNA1	1.7535	0.810237	1.9076	0.931759	1.83055	0.0859285	0.0986552	0.870998	0.78374	1.0083	0.0119249	0.99831	-0.00244022	1.00331	0.007064	0.00704073	0.00474237	0.0489454
AT131_HUMAN	Probable cation-transporting ATPase 13A1	ATP13A1	0.87434	-0.193734	1.2234	0.290896	1.04887	0.342685	7.05386	0.0485812	0.149969	1.1432	0.193078	0.97597	-0.0350913	1.05958	0.118249	0.1116	0.0789933	0.404028
AT1A1_HUMAN	Sodium/potassium-transporting ATPase subunit alpha-1	ATP1A1	0.9216	-0.117787	0.96334	-0.053883	0.94247	0.0451872	-0.526441	-0.0858352	0.0463853	1.0376	0.0532504	0.99076	-0.0133925	1.01418	0.0331209	0.0326578	0.019929	0.121571
ATD3A_HUMAN	ATPase family AAA domain-containing protein 3A	ATAD3A	0.57098	-0.808488	0.72303	-0.467873	0.647005	0.240851	-0.377403	-0.63818	-0.379263	0.88729	-0.172522	0.83251	-0.26446	0.8599	0.0387353	0.0450463	-0.218491	-1.0186
ATG5_HUMAN	Autophagy protein 5	ATG5	0.54357	-0.879462	0.72622	-0.461521	0.634895	0.295529	-0.440764	-0.670492	-0.404163	1.0524	0.0736832	1.0525	0.0738202	1.05245	7.07107e-05	6.71867e-05	0.0737517	0.378962
ATIF1_HUMAN	ATPase inhibitor, mitochondrial	ATPIF1	1.1638	0.218843	0.96555	-0.0505771	1.06468	0.190509	2.26438	0.084133	0.177366	1.0466	0.0657102	0.85097	-0.23282	0.948785	0.138331	0.145798	-0.0835548	-0.37331
ATOX1_HUMAN	Copper transport protein ATOX1	ATOX1	1.5699	0.650673	1.4842	0.569686	1.52705	0.0572666	0.0938521	0.610179	0.582748	1.1683	0.224411	1.1771	0.235237	1.1727	0.00622254	0.00530616	0.229824	1.12533
ATP5H_HUMAN	ATP synthase subunit d, mitochondrial	ATP5H	0.55406	-0.851886	0.60073	-0.735211	0.577395	0.0825013	-0.103965	-0.793549	-0.498992	0.91063	-0.135063	0.92417	-0.11377	0.9174	0.00957423	0.0104363	-0.124416	-0.568719
ATP8_HUMAN	ATP synthase protein 8	MT-ATP8	1.2513	0.323428	0.88803	-0.17132	1.06967	0.349839	4.59988	0.076054	0.17114	1.0866	0.119821	0.96345	-0.0537183	1.02503	0.0870802	0.0849542	0.0330513	0.184325
ATPB_HUMAN	ATP synthase subunit beta, mitochondrial;ATP synthase subunit beta	ATP5B	0.67072	-0.576217	0.77325	-0.370993	0.721985	0.145115	-0.306406	-0.473605	-0.252438	1.0156	0.0223323	0.92735	-0.108814	0.971475	0.0624022	0.0642345	-0.0432409	-0.180521
AUP1_HUMAN	Ancient ubiquitous protein 1	AUP1	0.84912	-0.23596	1.0761	0.105812	0.96261	0.241669	-3.71377	-0.0650737	0.0623845	0.9899	-0.0146453	1.0748	0.104068	1.03235	0.0600334	0.0581521	0.0447115	0.240086
B1AJY6_HUMAN	26S proteasome non-ATPase regulatory subunit 10	PSMD10	0.9707	-0.0429026	1.1694	0.225768	1.07005	0.189979	2.0778	0.0914329	0.182992	0.96591	-0.0500393	1.0424	0.059909	1.00415	0.0540866	0.0538628	0.00493483	0.0498658
B1AL79_HUMAN	Serine/threonine-protein kinase N2	PKN2	1.3969	0.482229	1.3715	0.455755	1.3842	0.01872	0.0399155	0.468992	0.473946	1.0702	0.0978804	0.99548	-0.00653576	1.03284	0.052835	0.0511551	0.0456723	0.244681
B1AR60_HUMAN	ATP-dependent RNA helicase SUPV3L1, mitochondrial	SUPV3L1	1.3302	0.411643	1.2298	0.298424	1.28	0.0800583	0.225495	0.355033	0.386127	0.92143	-0.118054	0.82373	-0.279757	0.87258	0.0690843	0.0791725	-0.198905	-0.924939
B2L13_HUMAN	Bcl-2-like protein 13	BCL2L13	0.97001	-0.0439285	0.69509	-0.524728	0.83255	0.339977	-1.19572	-0.284328	-0.106577	1.1552	0.208143	1.0052	0.00748258	1.0802	0.106066	0.0981911	0.107813	0.541848
B3GLT_HUMAN	Beta-1,3-glucosyltransferase	B3GALTL	0.434	-1.20423	0.5957	-0.747342	0.51485	0.323071	-0.331087	-0.975788	-0.639429	1.1522	0.204391	1.1353	0.183074	1.14375	0.0119501	0.0104482	0.193732	0.952734
B3KQ25_HUMAN	Proteasome activator complex subunit 3	PSME3	1.2804	0.356595	1.5172	0.601411	1.3988	0.173112	0.3614	0.479003	0.481661	0.93859	-0.091433	0.93654	-0.0945875	0.937565	0.00144957	0.0015461	-0.0930102	-0.418528
B3KYB6_HUMAN	Phosphatidylinositol transfer protein beta isoform	PITPNB	1.2903	0.367707	1.4233	0.50924	1.3568	0.100079	0.228245	0.438473	0.450428	0.93372	-0.0989381	0.94503	-0.081568	0.939375	0.00799738	0.00851351	-0.090253	-0.405342
B4DDV1_HUMAN	Interferon-induced protein with tetratricopeptide repeats 5	IFIT5	0.56615	-0.820744	0.51614	-0.954166	0.541145	0.0943435	-0.106308	-0.887455	-0.571358	0.97665	-0.0340865	0.95329	-0.0690129	0.96497	0.016518	0.0171176	-0.0515497	-0.220255
B4DE85_HUMAN	Phosphatidylserine synthase 1	PTDSS1	1.4362	0.522257	1.2392	0.309409	1.3377	0.150506	0.361939	0.415833	0.432981	0.89135	-0.165936	0.97142	-0.0418329	0.931385	0.056618	0.0607891	-0.103884	-0.470531
B4DE93_HUMAN	NADH dehydrogenase [ubiquinone] flavoprotein 1, mitochondrial	NDUFV1	0.37492	-1.41535	0.82026	-0.285847	0.59759	0.798676	-0.93896	-0.850596	-0.542954	0.9913	-0.0126064	0.93874	-0.0912025	0.96502	0.0371655	0.0385127	-0.0519044	-0.221951
B4DEH8_HUMAN	Polyadenylate-binding protein 2	PABPN1	0.82496	-0.277604	0.87834	-0.187149	0.85165	0.0639616	-0.27525	-0.232376	-0.0665421	0.89345	-0.162541	1.2052	0.269273	1.04933	0.220441	0.210078	0.0533657	0.281472
B4DEM2_HUMAN	Drebrin-like protein	DBNL	0.79224	-0.335991	0.67611	-0.56467	0.734175	0.161701	-0.359072	-0.45033	-0.234502	1.0573	0.0803848	0.58282	-0.778878	0.82006	0.335508	0.409126	-0.349246	-1.6439
B4DEM7_HUMAN	T-complex protein 1 subunit theta	CCT8	1.6154	0.691891	1.4561	0.542109	1.53575	0.105912	0.171656	0.617	0.588004	0.928	-0.107803	0.93782	-0.092617	0.93291	0.00694379	0.00744315	-0.10021	-0.452959
B4DIH5_HUMAN	COP9 signalosome complex subunit 2	COPS2	0.83081	-0.26741	0.85901	-0.219253	0.84491	0.0340517	-0.13994	-0.243331	-0.0749843	1.0122	0.0174944	0.87989	-0.184605	0.946045	0.0935573	0.0988931	-0.0835553	-0.373312
B4DJ10_HUMAN	Leucine--tRNA ligase, cytoplasmic	LARS	1.7185	0.78115	1.8259	0.868608	1.7722	0.0618421	0.0749711	0.824879	0.748199	0.95276	-0.0698152	0.93379	-0.09883	0.943275	0.0134138	0.0142205	-0.0843226	-0.376982
B4DJ81_HUMAN	NADH-ubiquinone oxidoreductase 75 kDa subunit, mitochondrial	NDUFS1	0.48272	-1.05074	0.92315	-0.115363	0.702935	0.661412	-1.1344	-0.583052	-0.33678	1.0198	0.0282862	0.89647	-0.157673	0.958135	0.0872075	0.0910179	-0.0646933	-0.28311
B4DJV2_HUMAN	Citrate synthase;Citrate synthase, mitochondrial	CS	1.5617	0.643117	1.5497	0.631989	1.5557	0.00786896	0.0123424	0.637553	0.603842	1.0662	0.0924781	0.97127	-0.0420557	1.01873	0.0671256	0.0658912	0.0252112	0.146832
B4DKB2_HUMAN	Endothelin-converting enzyme 1	ECE1	0.41702	-1.26181	0.62906	-0.66873	0.52304	0.419372	-0.43446	-0.965271	-0.631325	0.93951	-0.0900196	0.90228	-0.148353	0.920895	0.0263256	0.028587	-0.119186	-0.543707
B4DL14_HUMAN	ATP synthase subunit gamma;ATP synthase subunit gamma, mitochondrial	ATP5C1	0.6861	-0.543509	0.76981	-0.377426	0.727955	0.117439	-0.255043	-0.460467	-0.242314	1.0289	0.0411028	0.86002	-0.217558	0.94446	0.119416	0.126439	-0.0882276	-0.395656
B4DNE4_HUMAN	Septin-7	41889	0.65831	-0.603161	0.77192	-0.373477	0.715115	0.162411	-0.332593	-0.488319	-0.263776	1.2235	0.291014	1.0936	0.129085	1.15855	0.0918532	0.0792829	0.21005	1.03077
B4DP21_HUMAN	Prostaglandin E synthase 3	PTGES3	1.8459	0.884324	1.6457	0.718701	1.7458	0.117113	0.146115	0.801513	0.730193	1.0463	0.0652966	1.0205	0.0292762	1.0334	0.0182434	0.0176537	0.0472864	0.2524
B4DPJ8_HUMAN	T-complex protein 1 subunit zeta	CCT6A	1.7416	0.800413	1.589	0.668119	1.6653	0.0935461	0.127401	0.734266	0.678371	0.94806	-0.0769497	0.95398	-0.0679691	0.95102	0.00418607	0.00440167	-0.0724594	-0.320249
B4DPS5_HUMAN	3(2),5-bisphosphate nucleotidase 1	BPNT1	0.66653	-0.585258	0.62015	-0.689311	0.64334	0.0735763	-0.115453	-0.637285	-0.378572	0.98222	-0.0258819	0.8273	-0.273518	0.90476	0.109545	0.121076	-0.1497	-0.689628
B4DQ51_HUMAN	Short/branched chain specific acyl-CoA dehydrogenase, mitochondrial	ACADSB	0.78299	-0.352934	0.67928	-0.557922	0.731135	0.144948	-0.318268	-0.455428	-0.23843	0.93757	-0.0930017	0.7938	-0.333153	0.865685	0.101661	0.117434	-0.213077	-0.992712
B4DSB0_HUMAN	Poly(A)-specific ribonuclease PARN	PARN	1.4537	0.53973	1.303	0.381837	1.37835	0.111647	0.242298	0.460783	0.46762	0.96089	-0.0575568	1.0983	0.135272	1.0296	0.0971635	0.0943706	0.0388577	0.212092
B4DSR5_HUMAN	Kinesin-like protein KIF3B	KIF3B	1.7532	0.809991	1.8183	0.86259	1.78575	0.0371936	0.0444745	0.83629	0.756993	0.95108	-0.0723614	0.84966	-0.235042	0.90037	0.0717148	0.0796503	-0.153702	-0.708768
B4DST5_HUMAN	Tyrosine-protein phosphatase non-receptor type 23	PTPN23	0.7795	-0.359379	0.78122	-0.356199	0.78036	0.0022485	-0.00628443	-0.357789	-0.163188	0.99737	-0.00379929	0.99413	-0.00849357	0.99575	0.00229103	0.0023008	-0.00614643	-0.00312711
B4DT77_HUMAN	Annexin;Annexin A7	ANXA7	1.2542	0.326767	1.156	0.209141	1.2051	0.0831742	0.310404	0.267954	0.319022	0.95435	-0.0674096	0.96974	-0.0443301	0.962045	0.0108824	0.0113117	-0.0558699	-0.240915
B4DVE7_HUMAN	Annexin;Annexin A11	ANXA11	0.94097	-0.0877794	0.88087	-0.182999	0.91092	0.0673304	-0.49731	-0.135389	0.00819804	1.001	0.00144197	0.93293	-0.100159	0.966965	0.0481328	0.0497771	-0.0493586	-0.209777
B4DVY1_HUMAN	Eukaryotic translation initiation factor 3 subunit D	EIF3D	1.0194	0.0277203	1.0447	0.0630887	1.03205	0.0250093	0.550811	0.0454045	0.147521	0.94073	-0.0881474	0.95108	-0.0723614	0.945905	0.00731856	0.00773709	-0.0802544	-0.357527
B4DX67_HUMAN	Mediator of RNA polymerase II transcription subunit 4	MED4	0.38176	-1.38926	1.9093	0.933044	1.14553	1.64212	-7.19883	-0.228109	-0.0632538	1.2162	0.28238	1.1218	0.165815	1.169	0.0667509	0.0571008	0.224098	1.09795
B4DXE2_HUMAN	BAG family molecular chaperone regulator 2	BAG2	1.2175	0.283922	1.4513	0.537346	1.3344	0.179198	0.436393	0.410634	0.428974	0.90926	-0.137235	0.90903	-0.1376	0.909145	0.000162635	0.000178887	-0.137418	-0.630893
B4DZ67_HUMAN	Nuclear pore complex protein Nup107	NUP107	0.86432	-0.210363	1.1681	0.224164	1.01621	0.307257	44.5259	0.00690062	0.117849	0.95483	-0.0666842	0.95527	-0.0660195	0.95505	0.000311127	0.00032577	-0.0663519	-0.291042
B4DZI8_HUMAN	Coatomer subunit beta	COPB2	0.50006	-0.999827	0.54412	-0.878003	0.52209	0.0861423	-0.0917467	-0.938915	-0.611015	1.0433	0.0611541	1.0229	0.0326651	1.0331	0.014425	0.0139628	0.0469096	0.250598
B4E2W0_HUMAN	Trifunctional enzyme subunit beta, mitochondrial;3-ketoacyl-CoA thiolase	HADHB	0.85027	-0.234007	0.92756	-0.108487	0.888915	0.0887557	-0.51829	-0.171247	-0.0194349	1.1216	0.165558	1.0301	0.0427844	1.07585	0.0647003	0.0601387	0.104171	0.524435
B4E363_HUMAN	Phenylalanine--tRNA ligase alpha subunit	FARSA	1.6563	0.727964	1.3487	0.431569	1.5025	0.209583	0.361495	0.579767	0.559311	0.91673	-0.125431	0.97164	-0.0415062	0.944185	0.0388272	0.0411225	-0.0834687	-0.372898
B5MCP9_HUMAN	40S ribosomal protein S7	RPS7	1.2158	0.281906	1.1645	0.219711	1.19015	0.0439787	0.175348	0.250808	0.305809	0.90642	-0.141748	0.98944	-0.0153159	0.94793	0.058704	0.0619286	-0.0785321	-0.34929
B7Z1C6_HUMAN	Ubiquinol-cytochrome c reductase complex chaperone CBP3 homolog	UQCC	0.80596	-0.31122	0.99512	-0.00705759	0.90054	0.215075	-1.3515	-0.159139	-0.0101038	0.92381	-0.114332	0.92018	-0.120012	0.921995	0.0025668	0.00278396	-0.117172	-0.534074
B7Z254_HUMAN	Protein disulfide-isomerase A6	PDIA6	0.60481	-0.725446	0.66412	-0.590484	0.634465	0.0954325	-0.145042	-0.657965	-0.394509	1.1302	0.176578	1.0551	0.0773797	1.09265	0.0531037	0.0486009	0.126979	0.633506
B7Z382_HUMAN	Cytosolic purine 5-nucleotidase	NT5C2	0.53854	-0.892875	0.62747	-0.672382	0.583005	0.155912	-0.199216	-0.782628	-0.490577	1.1114	0.152378	1.1221	0.166201	1.11675	0.00756604	0.00677505	0.15929	0.788023
B7Z514_HUMAN	Glutathione synthetase	GSS	1.7807	0.832444	1.6743	0.743558	1.7275	0.0628522	0.0797615	0.788001	0.719781	0.97113	-0.0422637	0.94857	-0.0761739	0.95985	0.0159523	0.0166196	-0.0592188	-0.25693
B7Z528_HUMAN	Succinyl-CoA:3-ketoacid coenzyme A transferase 1, mitochondrial	OXCT1	0.75754	-0.400606	0.65158	-0.617986	0.70456	0.153711	-0.30181	-0.509296	-0.279942	1.0181	0.0258793	0.85388	-0.227895	0.93599	0.116121	0.124062	-0.101008	-0.456773
B7Z5N7_HUMAN	Sec1 family domain-containing protein 1	SCFD1	0.74535	-0.42401	0.72072	-0.472489	0.733035	0.0342799	-0.0764751	-0.44825	-0.232898	0.95962	-0.0594649	0.96304	-0.0543324	0.96133	0.00241831	0.00251558	-0.0568986	-0.245835
B7Z6P0_HUMAN	Cytosolic Fe-S cluster assembly factor NUBP2	NUBP2	0.9791	-0.0304719	1.0588	0.0824301	1.01895	0.0798338	3.073	0.0259791	0.132552	1.1016	0.1396	1.2585	0.331705	1.18005	0.110945	0.0940172	0.235653	1.15321
B7Z7A9_HUMAN	Phosphoglycerate kinase;Phosphoglycerate kinase 1	PGK1	0.79676	-0.327783	0.76475	-0.38694	0.780755	0.0418303	-0.117053	-0.357361	-0.162858	1.0059	0.00848689	0.97768	-0.0325658	0.99179	0.0199546	0.0201197	-0.0120394	-0.0313087
B7Z7E9_HUMAN	Aspartate aminotransferase;Aspartate aminotransferase, cytoplasmic	GOT1	1.5344	0.617675	1.3274	0.408603	1.4309	0.147836	0.288101	0.513139	0.507966	0.8411	-0.249651	0.84768	-0.238408	0.84439	0.00465276	0.00551021	-0.24403	-1.14073
B7Z972_HUMAN	Protein-L-isoaspartate O-methyltransferase;Protein-L-isoaspartate(D-aspartate) O-methyltransferase	PCMT1	1.3817	0.466444	1.1647	0.219958	1.2732	0.174292	0.507842	0.343201	0.377009	0.99924	-0.00109687	0.92618	-0.110635	0.96271	0.0516612	0.0536623	-0.0558662	-0.240897
B7Z9L0_HUMAN	T-complex protein 1 subunit delta	CCT4	1.5944	0.673014	1.582	0.66175	1.5882	0.00796486	0.0119345	0.667382	0.626829	0.96667	-0.0489046	0.94678	-0.0788989	0.956725	0.0140644	0.0147005	-0.0639017	-0.279325
B7ZC39_HUMAN	Endophilin-B2	SH3GLB2	1.2932	0.370945	1.3318	0.413377	1.3125	0.030004	0.0765093	0.392161	0.414739	0.95971	-0.0593296	1.0983	0.135272	1.029	0.0979979	0.0952356	0.0379713	0.207853
BAG6_HUMAN	Large proline-rich protein BAG6	BAG6	1.2453	0.316493	1.671	0.740712	1.45815	0.299968	0.567473	0.528603	0.519883	0.9803	-0.0287048	1.0573	0.0803848	1.0188	0.0544472	0.0534425	0.02584	0.149839
BAP31_HUMAN	B-cell receptor-associated protein 31	BCAP31	1.0905	0.12499	1.1421	0.191689	1.1163	0.0471635	0.297863	0.158339	0.234551	1.0701	0.0977456	1.0427	0.0603241	1.0564	0.0193747	0.0183403	0.0790349	0.404227
BCAR1_HUMAN	Breast cancer anti-estrogen resistance protein 1	BCAR1	1.4683	0.554147	1.2132	0.278817	1.34075	0.194687	0.467457	0.416482	0.433481	0.76767	-0.381442	0.83926	-0.25281	0.803465	0.0506218	0.0630043	-0.317126	-1.4903
BCAR3_HUMAN	Breast cancer anti-estrogen resistance protein 3	BCAR3	1.1106	0.151339	1.2517	0.323889	1.18115	0.122011	0.513484	0.237614	0.295642	0.77587	-0.366113	0.83433	-0.26131	0.8051	0.0413375	0.0513445	-0.313712	-1.47397
BCAT2_HUMAN	Branched-chain-amino-acid aminotransferase, mitochondrial;Branched-chain-amino-acid aminotransferase	BCAT2	1.7978	0.846233	1.6001	0.678162	1.69895	0.118844	0.155923	0.762197	0.699896	1.0636	0.0889557	0.94457	-0.0822704	1.00409	0.0841669	0.0838245	0.00334265	0.0422516
BCCIP_HUMAN	BRCA2 and CDKN1A-interacting protein	BCCIP	1.412	0.49774	1.1349	0.182565	1.27345	0.222862	0.655183	0.340153	0.37466	0.91975	-0.120686	0.88012	-0.184228	0.899935	0.0280226	0.0311385	-0.152457	-0.702815
BCLF1_HUMAN	Bcl-2-associated transcription factor 1	BCLAF1	0.7905	-0.339163	0.44151	-1.17948	0.616005	0.594196	-0.782534	-0.759322	-0.472617	0.68068	-0.554951	0.95152	-0.0716941	0.8161	0.191513	0.234668	-0.313323	-1.47211
BICC1_HUMAN	Protein bicaudal C homolog 1	BICC1	0.39312	-1.34696	0.86038	-0.216954	0.62675	0.799034	-1.02184	-0.781956	-0.490059	1.011	0.015783	1.0261	0.0371713	1.01855	0.0106773	0.0104829	0.0264772	0.152886
BID_HUMAN	BH3-interacting domain death agonist;BH3-interacting domain death agonist p15;BH3-interacting domain death agonist p13;BH3-interacting domain death agonist p11	BID	0.59019	-0.760749	0.65525	-0.609883	0.62272	0.106678	-0.155663	-0.685316	-0.415586	1.0245	0.03492	0.97348	-0.0387768	0.99899	0.0360766	0.0361131	-0.00192839	0.0170444
BIEA_HUMAN	Biliverdin reductase A	BLVRA	1.4147	0.500496	1.4167	0.502534	1.4157	0.00144118	0.00287365	0.501515	0.499009	1.1077	0.147567	1.0519	0.0729976	1.0798	0.0394566	0.0365406	0.110282	0.553659
[truncated: 1,019 more rows]

## Sheet: HCV29 upregulation
The SILAC data of TGF-β-induced EMT in bladder cells
[truncated: 276 more rows]

[truncated: 5 more sheets: HCV29 downregulation, KK47 upregulation, KK47 downregulation, co-upregulated, co-downregulated]
